# Supplementary material for: Production of leishmanin skin test antigen from Leishmania donovani for future reintroduction in the field
Source: Nat Commun. 2023 Nov 2;14:7028. doi: 10.1038/s41467-023-42732-2 (PMC10622560; doi:10.1038/s41467-023-42732-2)
Supplement: Supplementary file 4 — Source Data [file 41467_2023_42732_MOESM4_ESM.xlsx]

## Sheet: Figure 1D
		Naïve-excipient		Naïve-LST		Vaccinated excipient		Vaccinetaed-LST		Leishmanized-excipient		Leishmanized-LST
		24hr	48hr	24hr	48hr	24hr	48hr	24hr	48hr	24hr	48hr	24hr	48hr
	Ear thickness in mm	0.17	0.16	0.22	0.2	0.2	0.24	0.3	0.3	0.16	0.24	0.27	0.28
		0.18	0.12	0.16	0.2	0.17	0.27	0.33	0.29	0.25	0.23	0.49	0.47
		0.14	0.13	0.18	0.21	0.23	0.2	0.35	0.35	0.2	0.26	0.28	0.3
				0.2	0.22			0.38	0.38			0.25	0.3
				0.22	0.18			0.29	0.29			0.29	0.41
								0.37	0.37			0.31	0.28

## Sheet: Figure2- D
Ear Thickness in mm
Naive-LST	Vaccinated-LST	Vaccinated-αCD4-LST	Vaccinated-αCD8-LST	Leishmanized-LST	Leishmanized-αCD4-LST	Leishmanized-αCD8-LST
24hr	24hr	24hr	24hr	24hr	24hr	24hr
0.21	0.32	0.23	0.21	0.24	0.23	0.21
0.19	0.26	0.21	0.21	0.31	0.23	0.21
0.2	0.24	0.23	0.2	0.24	0.25	0.23
0.21	0.3	0.24		0.26	0.25

## Sheet: Figure2- F
Ear Thickness in mm
Naive-LST	Vaccinated-LST	Vaccinated-αCD4-LST	Vaccinated-αCD8-LST	Leishmanized-LST	Leishmanized-αCD4-LST	Leishmanized-αCD8-LST
48hr	48hr	48hr	48hr	48hr	48hr	48hr
0.2	0.26	0.26	0.22	0.35	0.27	0.24
0.2	0.26	0.25	0.23	0.27	0.21	0.24
0.22	0.29	0.21	0.22	0.29	0.21	0.23
0.23	0.33	0.21		0.27	0.24

## Sheet: Figure 3B
		Parasites/midgut					% L. donovani metacyclics/midgut
	Day post infection	D7	D11	D13		Days post-infection	D7	D11	D13
		2580	15200	135000			16.67	73.68	80
		4300	24000	48000			90	43.33	87.5
		41710	49600	57000			87.63	79.03	89.47
		19780	47200	123000			86.96	57.63	73.17
		9030	19200	60000			85.71	75	80
		24510		73500			54.39		85.71
				129000					79.07

## Sheet: Figure 3D
		Clone # 1				Clone # 3				Clone # 4
	10^6 live cells/ml	5.25	9.58	8.95	6.93	6.24	6.22	4.38	9.18	1.62	4.87	4.21	5.44
		7.95	11.1	12	11.7	6.31	9.75	8.69	6.89	4.13	5.95	4.78	4.95
		15.9	21.3	16	21.6	12	15.2	12.5	14.1	6.87	10.2	7.44	11.4
		20.3	28.8	20.3	27.2	19	23.1	19.1	20.6	16.1	16.5	12.5	17.9
		23.2	28.2	24.8	24.5	22.8	24.7	22.9	20.1	17.4	18.3	16.7	20.6
		22.8	25.6	26.1	28.5	23.5	30.1	30.6	25.1	21.8	21.9	21.7	24

## Sheet: Figure 4B
clone1					clone3					clone4
Chromosome	Gene start	Gene stop	Coverage		Chromosome	Gene start	Gene stop	Coverage		Chromosome	Gene start	Gene stop	Coverage
LdCL_01	4585	5586	356.453		LdCL_01	4585	5586	298.977		LdCL_01	4585	5586	358.052
LdCL_01	6670	8331	354.763		LdCL_01	6670	8331	316.635		LdCL_01	6670	8331	348.134
LdCL_01	9961	11982	385.29		LdCL_01	9961	11982	304.346		LdCL_01	9961	11982	368.12
LdCL_01	12964	13524	338.873		LdCL_01	12964	13524	286.185		LdCL_01	12964	13524	338.85
LdCL_01	15861	17858	373.054		LdCL_01	15861	17858	309.892		LdCL_01	15861	17858	368.315
LdCL_01	19014	19763	379.597		LdCL_01	19014	19763	289.595		LdCL_01	19014	19763	342.781
LdCL_01	20859	22601	326.843		LdCL_01	20859	22601	279.016		LdCL_01	20859	22601	329.446
LdCL_01	23441	24154	362.706		LdCL_01	23441	24154	311.86		LdCL_01	23441	24154	353.905
LdCL_01	25699	26517	331.148		LdCL_01	25699	26517	286.464		LdCL_01	25699	26517	334.993
LdCL_01	27221	28177	354.311		LdCL_01	27221	28177	297.591		LdCL_01	27221	28177	359.867
LdCL_01	29277	29864	356.503		LdCL_01	29277	29864	277.585		LdCL_01	29277	29864	356.452
LdCL_01	31089	33062	351.23		LdCL_01	31089	33062	299.202		LdCL_01	31089	33062	361.318
LdCL_01	34350	35444	353.871		LdCL_01	34350	35444	287.248		LdCL_01	34350	35444	349.217
LdCL_01	37723	37971	176.855		LdCL_01	37723	37971	168.916		LdCL_01	37723	37971	169.614
LdCL_01	38748	39098	348.53		LdCL_01	38748	39098	293.932		LdCL_01	38748	39098	333.256
LdCL_01	39966	40208	263.626		LdCL_01	39966	40208	191.593		LdCL_01	39966	40208	232.033
LdCL_01	42320	43693	357.662		LdCL_01	42320	43693	293.676		LdCL_01	42320	43693	350.369
LdCL_01	45129	47441	375.848		LdCL_01	45129	47441	316.603		LdCL_01	45129	47441	366.253
LdCL_01	48894	49517	280.184		LdCL_01	48894	49517	216.244		LdCL_01	48894	49517	269.263
LdCL_01	50223	51134	358.924		LdCL_01	50223	51134	298.614		LdCL_01	50223	51134	353.408
LdCL_01	52006	54702	361.664		LdCL_01	52006	54702	305.268		LdCL_01	52006	54702	351.971
LdCL_01	58316	59320	347.87		LdCL_01	58316	59320	291.964		LdCL_01	58316	59320	362.299
LdCL_01	62542	62958	403.225		LdCL_01	62542	62958	297.396		LdCL_01	62542	62958	374.096
LdCL_01	63714	66482	360.359		LdCL_01	63714	66482	295.234		LdCL_01	63714	66482	361.125
LdCL_01	67487	69874	357.469		LdCL_01	67487	69874	306.092		LdCL_01	67487	69874	331.173
LdCL_01	71338	72183	359.442		LdCL_01	71338	72183	297.387		LdCL_01	71338	72183	338.04
LdCL_01	73519	73842	376.139		LdCL_01	73519	73842	289.056		LdCL_01	73519	73842	330.988
LdCL_01	75333	76574	368.527		LdCL_01	75333	76574	315.379		LdCL_01	75333	76574	354.954
LdCL_01	77796	78314	384.447		LdCL_01	77796	78314	316.262		LdCL_01	77796	78314	379.732
LdCL_01	79225	79404	359.828		LdCL_01	79225	79404	354.961		LdCL_01	79225	79404	411.094
LdCL_01	79953	81116	398.314		LdCL_01	79953	81116	336.06		LdCL_01	79953	81116	400.83
LdCL_01	81476	81907	388.843		LdCL_01	81476	81907	331.924		LdCL_01	81476	81907	392.956
LdCL_01	82881	83804	376.203		LdCL_01	82881	83804	321.861		LdCL_01	82881	83804	391.376
LdCL_01	84246	84878	401.793		LdCL_01	84246	84878	326.476		LdCL_01	84246	84878	401.9
LdCL_01	85453	85746	370.986		LdCL_01	85453	85746	333.228		LdCL_01	85453	85746	439.966
LdCL_01	86858	87619	359.109		LdCL_01	86858	87619	318.984		LdCL_01	86858	87619	376.736
LdCL_01	89283	91526	369.346		LdCL_01	89283	91526	312.21		LdCL_01	89283	91526	364.182
LdCL_01	92353	92922	328.989		LdCL_01	92353	92922	270.202		LdCL_01	92353	92922	313.609
LdCL_01	93553	94119	338.219		LdCL_01	93553	94119	268.97		LdCL_01	93553	94119	333.464
LdCL_01	94951	97401	379.88		LdCL_01	94951	97401	298.661		LdCL_01	94951	97401	348.696
LdCL_01	98297	100759	375.56		LdCL_01	98297	100759	311.84		LdCL_01	98297	100759	376.126
LdCL_01	101625	103331	384.459		LdCL_01	101625	103331	313.58		LdCL_01	101625	103331	359.111
LdCL_01	103968	104570	350.015		LdCL_01	103968	104570	268.239		LdCL_01	103968	104570	331.917
LdCL_01	105750	106352	386.491		LdCL_01	105750	106352	323.156		LdCL_01	105750	106352	370.212
LdCL_01	107228	109471	379.205		LdCL_01	107228	109471	303.582		LdCL_01	107228	109471	371.327
LdCL_01	110813	112582	361.507		LdCL_01	110813	112582	306.242		LdCL_01	110813	112582	346.824
LdCL_01	115568	116224	362.68		LdCL_01	115568	116224	311.447		LdCL_01	115568	116224	355.886
LdCL_01	118293	122927	358.608		LdCL_01	118293	122927	303.954		LdCL_01	118293	122927	354.952
LdCL_01	127097	129187	352.782		LdCL_01	127097	129187	297.313		LdCL_01	127097	129187	344.535
LdCL_01	130010	131089	360.803		LdCL_01	130010	131089	277.459		LdCL_01	130010	131089	335.08
LdCL_01	132831	134927	361.293		LdCL_01	132831	134927	305.799		LdCL_01	132831	134927	349.754
LdCL_01	136060	138183	372.498		LdCL_01	136060	138183	294.918		LdCL_01	136060	138183	353.187
LdCL_01	141504	141743	328.796		LdCL_01	141504	141743	306.542		LdCL_01	141504	141743	363
LdCL_01	142670	144817	368.154		LdCL_01	142670	144817	295.872		LdCL_01	142670	144817	357.926
LdCL_01	148474	153330	346.615		LdCL_01	148474	153330	289.364		LdCL_01	148474	153330	336.257
LdCL_01	154331	156373	349.795		LdCL_01	154331	156373	303.212		LdCL_01	154331	156373	363.104
LdCL_01	157908	159014	276.234		LdCL_01	157908	159014	222.528		LdCL_01	157908	159014	290.162
LdCL_01	160091	161965	363.105		LdCL_01	160091	161965	289.667		LdCL_01	160091	161965	344.966
LdCL_01	162583	163563	349.956		LdCL_01	162583	163563	278.931		LdCL_01	162583	163563	331.913
LdCL_01	164280	167174	360.088		LdCL_01	164280	167174	291.997		LdCL_01	164280	167174	361.635
LdCL_01	168185	169459	369.135		LdCL_01	168185	169459	299.848		LdCL_01	168185	169459	345.906
LdCL_01	170551	176010	360.643		LdCL_01	170551	176010	304.158		LdCL_01	170551	176010	357.311
LdCL_01	176999	177730	367.417		LdCL_01	176999	177730	310.26		LdCL_01	176999	177730	372.134
LdCL_01	178369	180153	337.411		LdCL_01	178369	180153	293.977		LdCL_01	178369	180153	329.832
LdCL_01	182503	184623	379.058		LdCL_01	182503	184623	313.884		LdCL_01	182503	184623	355.184
LdCL_01	186227	189556	376.935		LdCL_01	186227	189556	303.854		LdCL_01	186227	189556	353.734
LdCL_01	190516	192000	349.799		LdCL_01	190516	192000	295.137		LdCL_01	190516	192000	355.631
LdCL_01	193381	197877	367.065		LdCL_01	193381	197877	297.706		LdCL_01	193381	197877	355.045
LdCL_01	198869	199771	358.919		LdCL_01	198869	199771	283.837		LdCL_01	198869	199771	338.089
LdCL_01	203933	206347	367.314		LdCL_01	203933	206347	314.836		LdCL_01	203933	206347	347.165
LdCL_01	208249	208947	334.751		LdCL_01	208249	208947	254.569		LdCL_01	208249	208947	297.845
LdCL_01	211904	212965	383.321		LdCL_01	211904	212965	320.962		LdCL_01	211904	212965	367.62
LdCL_01	215126	216745	369.941		LdCL_01	215126	216745	287.409		LdCL_01	215126	216745	344.93
LdCL_01	217379	222211	357.566		LdCL_01	217379	222211	293.619		LdCL_01	217379	222211	343.78
LdCL_01	223460	230248	373.027		LdCL_01	223460	230248	313.131		LdCL_01	223460	230248	365.083
LdCL_01	231034	233301	340.219		LdCL_01	231034	233301	277.193		LdCL_01	231034	233301	329.808
LdCL_01	234857	239092	367.031		LdCL_01	234857	239092	310.635		LdCL_01	234857	239092	364.339
LdCL_01	239221	240693	339.596		LdCL_01	239221	240693	285.406		LdCL_01	239221	240693	345.913
LdCL_01	241549	242760	218.026		LdCL_01	241549	242760	186.825		LdCL_01	241549	242760	223.507
LdCL_01	244863	246074	212.197		LdCL_01	244863	246074	186.096		LdCL_01	244863	246074	208.792
LdCL_01	248177	249388	220.957		LdCL_01	248177	249388	173.356		LdCL_01	248177	249388	213.154
LdCL_01	251543	253135	349.172		LdCL_01	251543	253135	281.774		LdCL_01	251543	253135	347.079
LdCL_01	255254	256726	368.74		LdCL_01	255254	256726	301.4		LdCL_01	255254	256726	340.52
LdCL_01	258193	261246	375.627		LdCL_01	258193	261246	316.263		LdCL_01	258193	261246	366.028
LdCL_01	262814	266320	359.641		LdCL_01	262814	266320	310.784		LdCL_01	262814	266320	357.894
LdCL_01	269112	270290	365.034		LdCL_01	269112	270290	288.131		LdCL_01	269112	270290	349.825
LdCL_01	271057	271446	350.133		LdCL_01	271057	271446	291.823		LdCL_01	271057	271446	328.179
LdCL_01	279328	281547	276.74		LdCL_01	279328	281547	239.522		LdCL_01	279328	281547	271.063
LdCL_02	3854	6301	743.347		LdCL_02	3854	6301	600.146		LdCL_02	3854	6301	720.668
LdCL_02	8215	8517	112.257		LdCL_02	8215	8517	83.6073		LdCL_02	8215	8517	117.485
LdCL_02	9362	10309	338.979		LdCL_02	9362	10309	254.27		LdCL_02	9362	10309	313.547
LdCL_02	11148	13007	389.366		LdCL_02	11148	13007	320.064		LdCL_02	11148	13007	373.528
LdCL_02	18041	18697	383.682		LdCL_02	18041	18697	323.429		LdCL_02	18041	18697	364.959
LdCL_02	19354	19932	347.579		LdCL_02	19354	19932	294.877		LdCL_02	19354	19932	325.983
LdCL_02	20550	21743	379.959		LdCL_02	20550	21743	308.408		LdCL_02	20550	21743	340.619
LdCL_02	23836	26817	379.015		LdCL_02	23836	26817	313.012		LdCL_02	23836	26817	370.338
LdCL_02	28416	29360	370.254		LdCL_02	28416	29360	317.379		LdCL_02	28416	29360	356.885
LdCL_02	30680	31744	373.649		LdCL_02	30680	31744	317.768		LdCL_02	30680	31744	355.866
LdCL_02	34444	37368	354.373		LdCL_02	34444	37368	299.66		LdCL_02	34444	37368	334.366
LdCL_02	39452	42952	374.026		LdCL_02	39452	42952	313.19		LdCL_02	39452	42952	358.733
LdCL_02	44769	59486	365.751		LdCL_02	44769	59486	310.613		LdCL_02	44769	59486	360.606
LdCL_02	61036	61755	382.022		LdCL_02	61036	61755	311.983		LdCL_02	61036	61755	370.399
LdCL_02	62663	65350	376.412		LdCL_02	62663	65350	306.409		LdCL_02	62663	65350	351.327
LdCL_02	66644	72553	362.231		LdCL_02	66644	72553	299.597		LdCL_02	66644	72553	355.955
LdCL_02	72635	73270	264.132		LdCL_02	72635	73270	236.95		LdCL_02	72635	73270	274.909
LdCL_02	80319	82772	582.227		LdCL_02	80319	82772	483.338		LdCL_02	80319	82772	546.034
LdCL_02	86899	89322	797.706		LdCL_02	86899	89322	645.493		LdCL_02	86899	89322	786.037
LdCL_02	91501	93465	656.913		LdCL_02	91501	93465	555.509		LdCL_02	91501	93465	650.421
LdCL_02	97257	97493	679.477		LdCL_02	97257	97493	576.16		LdCL_02	97257	97493	656.536
LdCL_02	99987	102305	703.394		LdCL_02	99987	102305	579.602		LdCL_02	99987	102305	684.595
LdCL_02	104704	107295	577.082		LdCL_02	104704	107295	480.951		LdCL_02	104704	107295	549.71
LdCL_02	112029	113273	373.88		LdCL_02	112029	113273	305.44		LdCL_02	112029	113273	355.343
LdCL_02	114742	117723	363.943		LdCL_02	114742	117723	311.075		LdCL_02	114742	117723	356.031
LdCL_02	119942	122650	365.789		LdCL_02	119942	122650	296.019		LdCL_02	119942	122650	357.249
LdCL_02	124306	127743	365.017		LdCL_02	124306	127743	305.446		LdCL_02	124306	127743	347.213
LdCL_02	129239	130063	372.388		LdCL_02	129239	130063	299.541		LdCL_02	129239	130063	355.131
LdCL_02	131540	131734	317.349		LdCL_02	131540	131734	272.928		LdCL_02	131540	131734	308.944
LdCL_02	133813	134322	367.518		LdCL_02	133813	134322	299.851		LdCL_02	133813	134322	344.5
LdCL_02	135207	136799	347.197		LdCL_02	135207	136799	294.429		LdCL_02	135207	136799	349.896
LdCL_02	140405	148402	376.918		LdCL_02	140405	148402	314.47		LdCL_02	140405	148402	361.327
LdCL_02	152237	154309	350.508		LdCL_02	152237	154309	288.095		LdCL_02	152237	154309	344.439
LdCL_02	155409	156383	348.411		LdCL_02	155409	156383	292.137		LdCL_02	155409	156383	339.694
LdCL_02	157057	161676	370.738		LdCL_02	157057	161676	309.63		LdCL_02	157057	161676	362.172
LdCL_02	162893	165811	376.228		LdCL_02	162893	165811	319.476		LdCL_02	162893	165811	369.689
LdCL_02	166982	170167	374.964		LdCL_02	166982	170167	315.591		LdCL_02	166982	170167	365.86
LdCL_02	171917	173062	358.393		LdCL_02	171917	173062	296.058		LdCL_02	171917	173062	352.893
LdCL_02	174642	176231	370.043		LdCL_02	174642	176231	312.708		LdCL_02	174642	176231	373.855
LdCL_02	177306	178679	370.234		LdCL_02	177306	178679	306.36		LdCL_02	177306	178679	362.023
LdCL_02	179991	180449	347.647		LdCL_02	179991	180449	278.985		LdCL_02	179991	180449	325.37
LdCL_02	181033	181185	304.203		LdCL_02	181033	181185	246.386		LdCL_02	181033	181185	295.052
LdCL_02	181894	185340	365.116		LdCL_02	181894	185340	311.967		LdCL_02	181894	185340	357.884
LdCL_02	187625	190684	361.008		LdCL_02	187625	190684	299.242		LdCL_02	187625	190684	351.509
LdCL_02	194553	195665	382.035		LdCL_02	194553	195665	309.054		LdCL_02	194553	195665	369.212
LdCL_02	198093	199373	380.613		LdCL_02	198093	199373	304.652		LdCL_02	198093	199373	361.141
LdCL_02	199485	199961	390.621		LdCL_02	199485	199961	328.369		LdCL_02	199485	199961	397.034
LdCL_02	201997	202830	374.062		LdCL_02	201997	202830	308.434		LdCL_02	201997	202830	359.17
LdCL_02	206966	207841	365.723		LdCL_02	206966	207841	284.394		LdCL_02	206966	207841	358.726
LdCL_02	209071	218634	367.732		LdCL_02	209071	218634	299.627		LdCL_02	209071	218634	351.193
LdCL_02	221480	222085	328.637		LdCL_02	221480	222085	273.188		LdCL_02	221480	222085	315.262
LdCL_02	223012	225141	368.812		LdCL_02	223012	225141	307.039		LdCL_02	223012	225141	356.649
LdCL_02	227089	229938	367.291		LdCL_02	227089	229938	307.298		LdCL_02	227089	229938	361.481
LdCL_02	231292	231804	393.641		LdCL_02	231292	231804	304.904		LdCL_02	231292	231804	371.134
LdCL_02	233423	239767	366.811		LdCL_02	233423	239767	309.48		LdCL_02	233423	239767	350.192
LdCL_02	234667	234758	347.261		LdCL_02	234667	234758	316.076		LdCL_02	234667	234758	339.663
LdCL_02	246126	248717	374.305		LdCL_02	246126	248717	310.679		LdCL_02	246126	248717	365.921
LdCL_02	251168	252157	357.919		LdCL_02	251168	252157	321.36		LdCL_02	251168	252157	393.605
LdCL_02	254532	255023	351.549		LdCL_02	254532	255023	288.896		LdCL_02	254532	255023	331.874
LdCL_02	256125	258668	352.025		LdCL_02	256125	258668	303.949		LdCL_02	256125	258668	344.846
LdCL_02	262154	266425	385.072		LdCL_02	262154	266425	317.349		LdCL_02	262154	266425	382.306
LdCL_02	275079	275199	444.851		LdCL_02	275079	275199	345.182		LdCL_02	275079	275199	398.248
LdCL_02	275469	275589	967.612		LdCL_02	275469	275589	800.165		LdCL_02	275469	275589	943.851
LdCL_02	275859	275979	996.934		LdCL_02	275859	275979	833.504		LdCL_02	275859	275979	923.744
LdCL_02	276249	276369	774.066		LdCL_02	276249	276369	677.562		LdCL_02	276249	276369	769.785
LdCL_02	276639	276759	614.826		LdCL_02	276639	276759	529.215		LdCL_02	276639	276759	621.083
LdCL_02	277029	277149	902.694		LdCL_02	277029	277149	760.397		LdCL_02	277029	277149	823.983
LdCL_02	277419	277539	917.091		LdCL_02	277419	277539	779.438		LdCL_02	277419	277539	832.455
LdCL_02	277809	277929	534.496		LdCL_02	277809	277929	413.802		LdCL_02	277809	277929	516.446
LdCL_02	278198	278318	979.959		LdCL_02	278198	278318	1026.53		LdCL_02	278198	278318	1189.6
LdCL_02	278634	278754	615.95		LdCL_02	278634	278754	569.388		LdCL_02	278634	278754	642.785
LdCL_02	279024	279144	502.306		LdCL_02	279024	279144	476.769		LdCL_02	279024	279144	536.62
LdCL_02	279413	279533	371.785		LdCL_02	279413	279533	327.843		LdCL_02	279413	279533	424.19
LdCL_02	279802	279922	802.471		LdCL_02	279802	279922	658.752		LdCL_02	279802	279922	762.471
LdCL_02	280192	280312	971.851		LdCL_02	280192	280312	815.124		LdCL_02	280192	280312	980.628
LdCL_02	280582	280702	679.578		LdCL_02	280582	280702	568.851		LdCL_02	280582	280702	702.529
LdCL_02	280971	281091	560.884		LdCL_02	280971	281091	500.413		LdCL_02	280971	281091	635.669
LdCL_02	281360	281480	725.934		LdCL_02	281360	281480	581.612		LdCL_02	281360	281480	722.008
LdCL_02	281749	281869	455.331		LdCL_02	281749	281869	372.57		LdCL_02	281749	281869	474.207
LdCL_02	282138	282258	704.983		LdCL_02	282138	282258	595.909		LdCL_02	282138	282258	693.281
LdCL_02	282527	282647	672.083		LdCL_02	282527	282647	611		LdCL_02	282527	282647	733.306
LdCL_02	282916	283036	742.727		LdCL_02	282916	283036	599.793		LdCL_02	282916	283036	767.041
LdCL_02	283306	283426	453.289		LdCL_02	283306	283426	374.777		LdCL_02	283306	283426	494.405
LdCL_02	283694	283814	625.669		LdCL_02	283694	283814	542.785		LdCL_02	283694	283814	595.306
LdCL_02	284083	284203	436.281		LdCL_02	284083	284203	374.124		LdCL_02	284083	284203	432.744
LdCL_02	284471	284591	603.132		LdCL_02	284471	284591	487.231		LdCL_02	284471	284591	612.859
LdCL_02	284860	284980	457.793		LdCL_02	284860	284980	367.562		LdCL_02	284860	284980	478.017
LdCL_02	285249	285369	773.504		LdCL_02	285249	285369	652.083		LdCL_02	285249	285369	830.504
LdCL_02	285639	285759	973.124		LdCL_02	285639	285759	822.066		LdCL_02	285639	285759	969.653
LdCL_02	286029	286149	904.793		LdCL_02	286029	286149	712.645		LdCL_02	286029	286149	893.702
LdCL_02	286419	286539	532.306		LdCL_02	286419	286539	439.603		LdCL_02	286419	286539	604.802
LdCL_02	286808	286928	797.785		LdCL_02	286808	286928	687.537		LdCL_02	286808	286928	860.273
LdCL_02	287198	287318	952.959		LdCL_02	287198	287318	781.851		LdCL_02	287198	287318	952.959
LdCL_02	287587	287707	887.281		LdCL_02	287587	287707	748.529		LdCL_02	287587	287707	902.793
LdCL_02	287977	288097	976.537		LdCL_02	287977	288097	787.661		LdCL_02	287977	288097	975.562
LdCL_02	288367	288487	998.76		LdCL_02	288367	288487	779.091		LdCL_02	288367	288487	1014.29
LdCL_02	288757	288877	962.587		LdCL_02	288757	288877	798.43		LdCL_02	288757	288877	982.818
LdCL_02	289147	289267	985.752		LdCL_02	289147	289267	784.917		LdCL_02	289147	289267	999.802
LdCL_02	289537	289657	1004.51		LdCL_02	289537	289657	823.207		LdCL_02	289537	289657	971.843
LdCL_02	289927	290047	1003.55		LdCL_02	289927	290047	824.884		LdCL_02	289927	290047	1011.1
LdCL_02	290317	290437	960.636		LdCL_02	290317	290437	815.686		LdCL_02	290317	290437	969.231
LdCL_02	290707	290827	977.306		LdCL_02	290707	290827	810.876		LdCL_02	290707	290827	994.859
LdCL_02	291097	291217	1002.09		LdCL_02	291097	291217	803.967		LdCL_02	291097	291217	940.694
LdCL_02	291487	291607	988.868		LdCL_02	291487	291607	808.802		LdCL_02	291487	291607	969.909
LdCL_02	291877	291997	980.364		LdCL_02	291877	291997	795.57		LdCL_02	291877	291997	1024.46
LdCL_02	292267	292387	1004.27		LdCL_02	292267	292387	857.744		LdCL_02	292267	292387	1035.04
LdCL_02	292657	292777	1011.21		LdCL_02	292657	292777	848.471		LdCL_02	292657	292777	978.488
LdCL_02	293047	293167	993.562		LdCL_02	293047	293167	842.868		LdCL_02	293047	293167	983.24
LdCL_02	293437	293557	981.876		LdCL_02	293437	293557	824.479		LdCL_02	293437	293557	935.636
LdCL_02	293827	293947	968.76		LdCL_02	293827	293947	826.967		LdCL_02	293827	293947	982.124
LdCL_02	294217	294337	1022.74		LdCL_02	294217	294337	865.545		LdCL_02	294217	294337	992.554
LdCL_02	294607	294727	981.612		LdCL_02	294607	294727	812.099		LdCL_02	294607	294727	1018.61
LdCL_02	294997	295117	1025.31		LdCL_02	294997	295117	845.661		LdCL_02	294997	295117	1001.16
LdCL_02	295387	295507	1011.54		LdCL_02	295387	295507	842.587		LdCL_02	295387	295507	981.901
LdCL_02	295777	295897	990.653		LdCL_02	295777	295897	823.537		LdCL_02	295777	295897	968.008
LdCL_02	296167	296287	976.909		LdCL_02	296167	296287	827.066		LdCL_02	296167	296287	945.587
LdCL_02	296557	296677	990.322		LdCL_02	296557	296677	801.124		LdCL_02	296557	296677	977.628
LdCL_02	296947	297067	969.636		LdCL_02	296947	297067	824.504		LdCL_02	296947	297067	964.298
LdCL_02	297337	297457	976.017		LdCL_02	297337	297457	830.347		LdCL_02	297337	297457	974.455
LdCL_02	297727	297847	1019.23		LdCL_02	297727	297847	790.702		LdCL_02	297727	297847	963.372
LdCL_02	298117	298237	963.628		LdCL_02	298117	298237	806.686		LdCL_02	298117	298237	981.851
LdCL_02	298507	298627	944.132		LdCL_02	298507	298627	796.661		LdCL_02	298507	298627	927.521
LdCL_02	298897	299017	1024.75		LdCL_02	298897	299017	796.909		LdCL_02	298897	299017	950.074
LdCL_02	299287	299407	999.041		LdCL_02	299287	299407	825.694		LdCL_02	299287	299407	968.934
LdCL_02	299677	299797	1753.04		LdCL_02	299677	299797	1808.09		LdCL_02	299677	299797	2340.17
LdCL_02	300067	300187	9001.16		LdCL_02	300067	300187	7300.44		LdCL_02	300067	300187	8307.69
LdCL_02	300505	300625	8267.76		LdCL_02	300505	300625	6542.54		LdCL_02	300505	300625	7235.07
LdCL_02	300895	301015	1092.7		LdCL_02	300895	301015	999.669		LdCL_02	300895	301015	1257.41
LdCL_02	301285	301405	432.554		LdCL_02	301285	301405	363.81		LdCL_02	301285	301405	424.397
LdCL_02	302736	314102	381.903		LdCL_02	302736	314102	314.658		LdCL_02	302736	314102	378.046
LdCL_02	314893	316467	335.614		LdCL_02	314893	316467	271.329		LdCL_02	314893	316467	330.44
LdCL_02	317521	318153	360.719		LdCL_02	317521	318153	277.474		LdCL_02	317521	318153	318.921
LdCL_02	319735	320700	332.314		LdCL_02	319735	320700	291.158		LdCL_02	319735	320700	326.002
LdCL_02	321881	323584	372.555		LdCL_02	321881	323584	318.059		LdCL_02	321881	323584	356.918
LdCL_02	324616	326595	385.195		LdCL_02	324616	326595	312.111		LdCL_02	324616	326595	364.684
LdCL_02	328035	332279	371.026		LdCL_02	328035	332279	314.079		LdCL_02	328035	332279	370.715
LdCL_02	332805	333752	354.075		LdCL_02	332805	333752	282.038		LdCL_02	332805	333752	337.252
LdCL_02	334659	337391	358.961		LdCL_02	334659	337391	307.534		LdCL_02	334659	337391	361.671
LdCL_02	338288	339229	385.851		LdCL_02	338288	339229	303.161		LdCL_02	338288	339229	371.916
LdCL_02	341263	341841	315.877		LdCL_02	341263	341841	242.492		LdCL_02	341263	341841	306.722
LdCL_02	342779	344143	411.475		LdCL_02	342779	344143	350.402		LdCL_02	342779	344143	396.857
LdCL_02	344931	347744	430.546		LdCL_02	344931	347744	363.384		LdCL_02	344931	347744	430.264
LdCL_02	349459	351912	393.209		LdCL_02	349459	351912	330.214		LdCL_02	349459	351912	400.695
LdCL_02	353018	353260	707.868		LdCL_02	353018	353260	603.992		LdCL_02	353018	353260	683.893
LdCL_02	354445	354990	755.524		LdCL_02	354445	354990	614.586		LdCL_02	354445	354990	726.808
LdCL_02	357821	359857	720.966		LdCL_02	357821	359857	619.789		LdCL_02	357821	359857	716.162
LdCL_03	1912	5121	394.805		LdCL_03	1912	5121	331.552		LdCL_03	1912	5121	384.653
LdCL_03	6224	7030	383.67		LdCL_03	6224	7030	302.321		LdCL_03	6224	7030	379.254
LdCL_03	7760	8983	402.385		LdCL_03	7760	8983	335.697		LdCL_03	7760	8983	392.025
LdCL_03	9918	11063	390.366		LdCL_03	9918	11063	321.553		LdCL_03	9918	11063	377.463
LdCL_03	14048	15220	372.905		LdCL_03	14048	15220	323.665		LdCL_03	14048	15220	384.038
LdCL_03	16071	18572	374.884		LdCL_03	16071	18572	307.57		LdCL_03	16071	18572	371.498
LdCL_03	19301	21187	379.039		LdCL_03	19301	21187	315.367		LdCL_03	19301	21187	372.805
LdCL_03	22444	24147	352.386		LdCL_03	22444	24147	288.569		LdCL_03	22444	24147	340.23
LdCL_03	25603	26097	390.659		LdCL_03	25603	26097	308.394		LdCL_03	25603	26097	359.59
LdCL_03	27400	30075	386.893		LdCL_03	27400	30075	308.028		LdCL_03	27400	30075	364.717
LdCL_03	30823	33600	367.219		LdCL_03	30823	33600	305.086		LdCL_03	30823	33600	359.468
LdCL_03	34546	35094	370.581		LdCL_03	34546	35094	289.35		LdCL_03	34546	35094	349.852
LdCL_03	35977	36396	352.388		LdCL_03	35977	36396	266.326		LdCL_03	35977	36396	338.733
LdCL_03	37628	38563	336.46		LdCL_03	37628	38563	298.154		LdCL_03	37628	38563	356.932
LdCL_03	39435	41609	362.669		LdCL_03	39435	41609	297.525		LdCL_03	39435	41609	352.875
LdCL_03	42594	43172	377.138		LdCL_03	42594	43172	309.489		LdCL_03	42594	43172	347.819
LdCL_03	43462	45645	370.019		LdCL_03	43462	45645	290.86		LdCL_03	43462	45645	359.104
LdCL_03	46559	47191	352.859		LdCL_03	46559	47191	317.908		LdCL_03	46559	47191	363.204
LdCL_03	48737	50419	374.04		LdCL_03	48737	50419	305.207		LdCL_03	48737	50419	357.132
LdCL_03	52196	53335	361.306		LdCL_03	52196	53335	301.041		LdCL_03	52196	53335	350.771
LdCL_03	54436	55377	346.759		LdCL_03	54436	55377	294.426		LdCL_03	54436	55377	333.574
LdCL_03	56320	58434	382.577		LdCL_03	56320	58434	321.755		LdCL_03	56320	58434	366.394
LdCL_03	61599	62063	380.189		LdCL_03	61599	62063	315.538		LdCL_03	61599	62063	379.643
LdCL_03	62687	62938	367.758		LdCL_03	62687	62938	320.782		LdCL_03	62687	62938	344.111
LdCL_03	64245	65153	329.662		LdCL_03	64245	65153	269.893		LdCL_03	64245	65153	320.242
LdCL_03	66352	71136	575.086		LdCL_03	66352	71136	480.412		LdCL_03	66352	71136	553.564
LdCL_03	72068	75073	359.028		LdCL_03	72068	75073	300.408		LdCL_03	72068	75073	350.797
LdCL_03	75865	76311	322.926		LdCL_03	75865	76311	290.215		LdCL_03	75865	76311	341.555
LdCL_03	81448	87675	362.535		LdCL_03	81448	87675	306.318		LdCL_03	81448	87675	351.857
LdCL_03	88691	91822	374.571		LdCL_03	88691	91822	310.666		LdCL_03	88691	91822	361.901
LdCL_03	93045	94937	386.898		LdCL_03	93045	94937	314.055		LdCL_03	93045	94937	365.293
LdCL_03	95808	96836	342.009		LdCL_03	95808	96836	290.943		LdCL_03	95808	96836	295.076
LdCL_03	97993	102534	364.521		LdCL_03	97993	102534	303.436		LdCL_03	97993	102534	357.32
LdCL_03	106681	111630	359.286		LdCL_03	106681	111630	304.106		LdCL_03	106681	111630	349.749
LdCL_03	115284	116216	349.578		LdCL_03	115284	116216	299.35		LdCL_03	115284	116216	344.365
LdCL_03	118638	119750	357.201		LdCL_03	118638	119750	304.115		LdCL_03	118638	119750	365.574
LdCL_03	122989	123540	340.475		LdCL_03	122989	123540	255.611		LdCL_03	122989	123540	347.136
LdCL_03	124544	125455	362.061		LdCL_03	124544	125455	296.86		LdCL_03	124544	125455	337.076
LdCL_03	128579	130621	358.835		LdCL_03	128579	130621	294.867		LdCL_03	128579	130621	323.62
LdCL_03	133935	138941	364.719		LdCL_03	133935	138941	301.127		LdCL_03	133935	138941	353.749
LdCL_03	139959	140294	263.625		LdCL_03	139959	140294	216.622		LdCL_03	139959	140294	241.562
LdCL_03	141196	141531	299.616		LdCL_03	141196	141531	245.318		LdCL_03	141196	141531	314.688
LdCL_03	142404	147479	352.399		LdCL_03	142404	147479	297.907		LdCL_03	142404	147479	353.328
LdCL_03	153787	156963	355.345		LdCL_03	153787	156963	301.928		LdCL_03	153787	156963	356.014
LdCL_03	159023	159298	381.504		LdCL_03	159023	159298	313.902		LdCL_03	159023	159298	351.46
LdCL_03	161824	164697	361.587		LdCL_03	161824	164697	300.018		LdCL_03	161824	164697	353.435
LdCL_03	166224	169253	356.225		LdCL_03	166224	169253	301.935		LdCL_03	166224	169253	364.96
LdCL_03	171019	174093	367.059		LdCL_03	171019	174093	313.419		LdCL_03	171019	174093	384.187
LdCL_03	175439	177157	356.493		LdCL_03	175439	177157	292.167		LdCL_03	175439	177157	354.505
LdCL_03	180407	187804	373.675		LdCL_03	180407	187804	308.046		LdCL_03	180407	187804	360.677
LdCL_03	188513	191068	351.054		LdCL_03	188513	191068	291.593		LdCL_03	188513	191068	349.708
LdCL_03	193032	199166	369.694		LdCL_03	193032	199166	316.462		LdCL_03	193032	199166	364.53
LdCL_03	200802	201992	385.034		LdCL_03	200802	201992	317.521		LdCL_03	200802	201992	375.21
LdCL_03	203279	207619	354.72		LdCL_03	203279	207619	306.127		LdCL_03	203279	207619	345.583
LdCL_03	209086	211233	378.904		LdCL_03	209086	211233	289.635		LdCL_03	209086	211233	361.871
LdCL_03	214005	215003	329.874		LdCL_03	214005	215003	272.047		LdCL_03	214005	215003	308.441
LdCL_03	215480	216016	317.158		LdCL_03	215480	216016	270.188		LdCL_03	215480	216016	324.367
LdCL_03	217885	221922	386.724		LdCL_03	217885	221922	322.361		LdCL_03	217885	221922	371.48
LdCL_03	222572	223789	339.062		LdCL_03	222572	223789	290.279		LdCL_03	222572	223789	330.63
LdCL_03	225510	226559	355.415		LdCL_03	225510	226559	297.286		LdCL_03	225510	226559	334.363
LdCL_03	227425	229452	373.947		LdCL_03	227425	229452	314.333		LdCL_03	227425	229452	359.775
LdCL_03	231065	232042	336.387		LdCL_03	231065	232042	286.933		LdCL_03	231065	232042	334.388
LdCL_03	232798	234621	340.093		LdCL_03	232798	234621	301.901		LdCL_03	232798	234621	358.672
LdCL_03	237102	239771	357.39		LdCL_03	237102	239771	293.827		LdCL_03	237102	239771	345.185
LdCL_03	241353	243749	355.335		LdCL_03	241353	243749	305.292		LdCL_03	241353	243749	365.484
LdCL_03	244745	246445	356.733		LdCL_03	244745	246445	312.139		LdCL_03	244745	246445	343.993
LdCL_03	256703	257563	349.525		LdCL_03	256703	257563	289.963		LdCL_03	256703	257563	361.348
LdCL_03	258970	259042	302.699		LdCL_03	258970	259042	251.397		LdCL_03	258970	259042	279.603
LdCL_03	259815	266444	369.903		LdCL_03	259815	266444	307.731		LdCL_03	259815	266444	363.761
LdCL_03	267257	275920	364.488		LdCL_03	267257	275920	303.177		LdCL_03	267257	275920	361.62
LdCL_03	276823	277512	339.877		LdCL_03	276823	277512	286.109		LdCL_03	276823	277512	345.53
LdCL_03	278073	280712	365.214		LdCL_03	278073	280712	292.123		LdCL_03	278073	280712	342.914
LdCL_03	282836	284050	373.287		LdCL_03	282836	284050	316.269		LdCL_03	282836	284050	352.166
LdCL_03	284975	285229	350.137		LdCL_03	284975	285229	275.271		LdCL_03	284975	285229	351.443
LdCL_03	285955	288105	371.995		LdCL_03	285955	288105	305.806		LdCL_03	285955	288105	355.534
LdCL_03	288942	289895	329.413		LdCL_03	288942	289895	268.117		LdCL_03	288942	289895	302.457
LdCL_03	290652	292307	352.824		LdCL_03	290652	292307	306.432		LdCL_03	290652	292307	355.82
LdCL_03	293084	302599	370.985		LdCL_03	293084	302599	306.733		LdCL_03	293084	302599	354.839
LdCL_03	304100	305407	357.724		LdCL_03	304100	305407	295.682		LdCL_03	304100	305407	358.929
LdCL_03	306270	313451	363.846		LdCL_03	306270	313451	306.812		LdCL_03	306270	313451	356.823
LdCL_03	314744	318025	356.657		LdCL_03	314744	318025	287.194		LdCL_03	314744	318025	331.268
LdCL_03	318826	327528	359.824		LdCL_03	318826	327528	304.376		LdCL_03	318826	327528	353.444
LdCL_03	328301	330157	377.568		LdCL_03	328301	330157	299.239		LdCL_03	328301	330157	354.905
LdCL_03	332557	333744	375.424		LdCL_03	332557	333744	308.412		LdCL_03	332557	333744	359.136
LdCL_03	334836	337745	364.889		LdCL_03	334836	337745	297.166		LdCL_03	334836	337745	358.065
LdCL_03	338610	345578	355.976		LdCL_03	338610	345578	286.543		LdCL_03	338610	345578	350.887
LdCL_03	346610	351004	381.654		LdCL_03	346610	351004	322.555		LdCL_03	346610	351004	370.453
LdCL_03	351941	356107	366.949		LdCL_03	351941	356107	302.15		LdCL_03	351941	356107	358.605
LdCL_03	357061	363066	372.743		LdCL_03	357061	363066	315.037		LdCL_03	357061	363066	366.695
LdCL_03	363841	366060	366.153		LdCL_03	363841	366060	303.206		LdCL_03	363841	366060	353.643
LdCL_03	368099	369241	379.623		LdCL_03	368099	369241	325.527		LdCL_03	368099	369241	369.625
LdCL_03	370406	371086	392.445		LdCL_03	370406	371086	329.463		LdCL_03	370406	371086	363.031
LdCL_03	371911	372567	361.791		LdCL_03	371911	372567	297.767		LdCL_03	371911	372567	337.315
LdCL_03	373636	375729	363.064		LdCL_03	373636	375729	314.113		LdCL_03	373636	375729	362.018
LdCL_03	376328	377314	382.135		LdCL_03	376328	377314	298.149		LdCL_03	376328	377314	361.974
LdCL_03	378824	380731	356.025		LdCL_03	378824	380731	301.17		LdCL_03	378824	380731	348.485
LdCL_03	381359	381673	378.273		LdCL_03	381359	381673	344.267		LdCL_03	381359	381673	392.152
LdCL_03	382219	383196	383.456		LdCL_03	382219	383196	323.734		LdCL_03	382219	383196	384.737
LdCL_03	383938	385179	395.083		LdCL_03	383938	385179	326.93		LdCL_03	383938	385179	388.425
LdCL_04	4797	7868	376.043		LdCL_04	4797	7868	319.896		LdCL_04	4797	7868	377.1
LdCL_04	9973	10887	386.154		LdCL_04	9973	10887	317.972		LdCL_04	9973	10887	375.949
LdCL_04	12885	15059	393.659		LdCL_04	12885	15059	334.748		LdCL_04	12885	15059	386.886
LdCL_04	16051	16272	372.234		LdCL_04	16051	16272	344.171		LdCL_04	16051	16272	340.338
LdCL_04	16776	18095	391.401		LdCL_04	16776	18095	343.455		LdCL_04	16776	18095	395.833
LdCL_04	22137	22640	372.363		LdCL_04	22137	22640	321.466		LdCL_04	22137	22640	357.389
LdCL_04	23792	25381	392.637		LdCL_04	23792	25381	334.202		LdCL_04	23792	25381	365.052
LdCL_04	27498	28286	360.606		LdCL_04	27498	28286	307.949		LdCL_04	27498	28286	326.137
LdCL_04	29231	29968	387.569		LdCL_04	29231	29968	319.328		LdCL_04	29231	29968	382.814
LdCL_04	30653	31129	313.91		LdCL_04	30653	31129	272.476		LdCL_04	30653	31129	291.57
LdCL_04	32228	37846	369.445		LdCL_04	32228	37846	312.309		LdCL_04	32228	37846	359.915
LdCL_04	39003	40736	370.683		LdCL_04	39003	40736	301.969		LdCL_04	39003	40736	353.156
LdCL_04	41839	42882	382.204		LdCL_04	41839	42882	315.267		LdCL_04	41839	42882	359.983
LdCL_04	43653	44555	368.962		LdCL_04	43653	44555	301.321		LdCL_04	43653	44555	330.125
LdCL_04	45521	45997	345.208		LdCL_04	45521	45997	291.914		LdCL_04	45521	45997	336.897
LdCL_04	46959	48263	370.791		LdCL_04	46959	48263	305.394		LdCL_04	46959	48263	356.32
LdCL_04	48759	50336	386.512		LdCL_04	48759	50336	308.276		LdCL_04	48759	50336	342.589
LdCL_04	51372	52949	316.679		LdCL_04	51372	52949	262.67		LdCL_04	51372	52949	304.691
LdCL_04	53986	55563	225.48		LdCL_04	53986	55563	186.004		LdCL_04	53986	55563	211.136
LdCL_04	56600	58177	251.304		LdCL_04	56600	58177	201.776		LdCL_04	56600	58177	238.375
LdCL_04	59217	60794	200.49		LdCL_04	59217	60794	158.215		LdCL_04	59217	60794	190.918
LdCL_04	62878	64392	381.663		LdCL_04	62878	64392	315.18		LdCL_04	62878	64392	369.807
LdCL_04	65332	67461	362.037		LdCL_04	65332	67461	307.497		LdCL_04	65332	67461	365.33
LdCL_04	68531	69079	337.69		LdCL_04	68531	69079	280.862		LdCL_04	68531	69079	324.681
LdCL_04	71138	71995	303.861		LdCL_04	71138	71995	242.763		LdCL_04	71138	71995	249.268
LdCL_04	75025	76089	340.057		LdCL_04	75025	76089	298.54		LdCL_04	75025	76089	351.808
LdCL_04	77921	78697	368.053		LdCL_04	77921	78697	323.996		LdCL_04	77921	78697	334.583
LdCL_04	80086	80958	375.307		LdCL_04	80086	80958	309.552		LdCL_04	80086	80958	350.236
LdCL_04	82961	87367	352.662		LdCL_04	82961	87367	308.723		LdCL_04	82961	87367	347.635
LdCL_04	88034	88840	373.255		LdCL_04	88034	88840	318.971		LdCL_04	88034	88840	359.643
LdCL_04	89479	90921	363.981		LdCL_04	89479	90921	298.263		LdCL_04	89479	90921	340.128
LdCL_04	91447	97374	365.298		LdCL_04	91447	97374	310.579		LdCL_04	91447	97374	359.51
LdCL_04	98794	100140	339.301		LdCL_04	98794	100140	284.962		LdCL_04	98794	100140	337.858
LdCL_04	101603	102577	354.673		LdCL_04	101603	102577	291.346		LdCL_04	101603	102577	353.789
LdCL_04	103216	105147	320.031		LdCL_04	103216	105147	273.128		LdCL_04	103216	105147	309.07
LdCL_04	106569	107891	303.694		LdCL_04	106569	107891	245.998		LdCL_04	106569	107891	276.165
LdCL_04	109093	111657	363.731		LdCL_04	109093	111657	302.34		LdCL_04	109093	111657	362.987
LdCL_04	112295	112849	334.84		LdCL_04	112295	112849	306.971		LdCL_04	112295	112849	356.708
LdCL_04	114838	121242	351.339		LdCL_04	114838	121242	295.776		LdCL_04	114838	121242	345.293
LdCL_04	122285	122857	370.138		LdCL_04	122285	122857	303.476		LdCL_04	122285	122857	369.604
LdCL_04	123924	124985	350.278		LdCL_04	123924	124985	287.956		LdCL_04	123924	124985	316.187
LdCL_04	134230	134958	401.106		LdCL_04	134230	134958	325.35		LdCL_04	134230	134958	375.532
LdCL_04	138756	139778	365.466		LdCL_04	138756	139778	313.769		LdCL_04	138756	139778	343.022
LdCL_04	141256	144621	361.628		LdCL_04	141256	144621	296.763		LdCL_04	141256	144621	354.994
LdCL_04	146953	148038	353.867		LdCL_04	146953	148038	295.517		LdCL_04	146953	148038	347.742
LdCL_04	159698	161714	357.552		LdCL_04	159698	161714	319.922		LdCL_04	159698	161714	356.005
LdCL_04	165277	169269	378.368		LdCL_04	165277	169269	316.157		LdCL_04	165277	169269	376.474
LdCL_04	173640	176207	364.06		LdCL_04	173640	176207	306.731		LdCL_04	173640	176207	356.535
LdCL_04	180343	181782	369.936		LdCL_04	180343	181782	322.028		LdCL_04	180343	181782	374.388
LdCL_04	182602	185262	366.79		LdCL_04	182602	185262	303.627		LdCL_04	182602	185262	355.836
LdCL_04	186608	187174	361.416		LdCL_04	186608	187174	297.965		LdCL_04	186608	187174	339.459
LdCL_04	187789	188361	288.173		LdCL_04	187789	188361	230.297		LdCL_04	187789	188361	265.89
LdCL_04	190059	191030	359.128		LdCL_04	190059	191030	305.619		LdCL_04	190059	191030	364.582
LdCL_04	191970	200963	372.481		LdCL_04	191970	200963	310.738		LdCL_04	191970	200963	361.081
LdCL_04	204328	209070	377.543		LdCL_04	204328	209070	302.425		LdCL_04	204328	209070	355.701
LdCL_04	210519	213722	351.364		LdCL_04	210519	213722	319.821		LdCL_04	210519	213722	371.436
LdCL_04	215526	216569	360.868		LdCL_04	215526	216569	293.337		LdCL_04	215526	216569	358.952
LdCL_04	219249	221027	366.239		LdCL_04	219249	221027	290.729		LdCL_04	219249	221027	334.199
LdCL_04	221976	226628	376.214		LdCL_04	221976	226628	300.051		LdCL_04	221976	226628	358.328
LdCL_04	227179	227252	258.919		LdCL_04	227179	227252	218.514		LdCL_04	227179	227252	271.689
LdCL_04	227380	227493	171.886		LdCL_04	227380	227493	130.482		LdCL_04	227380	227493	169.43
LdCL_04	227617	227726	50.5818		LdCL_04	227617	227726	46.3091		LdCL_04	227617	227726	53.5091
LdCL_04	227800	227873	98.1487		LdCL_04	227800	227873	77.7297		LdCL_04	227800	227873	61.4324
LdCL_04	228001	228114	56.9035		LdCL_04	228001	228114	47.9912		LdCL_04	228001	228114	52.0789
LdCL_04	228238	228347	38.2364		LdCL_04	228238	228347	32.5273		LdCL_04	228238	228347	24.5636
LdCL_04	228421	228494	28.9324		LdCL_04	228421	228494	24.7568		LdCL_04	228421	228494	20.8919
LdCL_04	228622	228735	29.4912		LdCL_04	228622	228735	32.8333		LdCL_04	228622	228735	25.6404
LdCL_04	228859	228968	0.754545		LdCL_04	228859	228968	0.936364		LdCL_04	228859	228968	1.80909
LdCL_04	229042	229115	42.1892		LdCL_04	229042	229115	36.6486		LdCL_04	229042	229115	49.7568
LdCL_04	229243	229356	70.5526		LdCL_04	229243	229356	54.3596		LdCL_04	229243	229356	75.3509
LdCL_04	229480	229589	121.927		LdCL_04	229480	229589	104.218		LdCL_04	229480	229589	133.564
LdCL_04	229663	229736	98.8784		LdCL_04	229663	229736	99.6351		LdCL_04	229663	229736	108.108
LdCL_04	229864	229977	84.6053		LdCL_04	229864	229977	69.4386		LdCL_04	229864	229977	78.4561
LdCL_04	230101	230210	48.2909		LdCL_04	230101	230210	36.7909		LdCL_04	230101	230210	40.9182
LdCL_04	230284	230357	33.6757		LdCL_04	230284	230357	24.5135		LdCL_04	230284	230357	45.0541
LdCL_04	230485	230598	20.6228		LdCL_04	230485	230598	19.2895		LdCL_04	230485	230598	22.6404
LdCL_04	230722	230831	1.13636		LdCL_04	230722	230831	1.18182		LdCL_04	230722	230831	2.27273
LdCL_04	230905	230978	1.64865		LdCL_04	230905	230978	2.08108		LdCL_04	230905	230978	4.16216
LdCL_04	231106	231219	67.9211		LdCL_04	231106	231219	47.4211		LdCL_04	231106	231219	63.7982
LdCL_04	231343	231452	115.727		LdCL_04	231343	231452	97		LdCL_04	231343	231452	115.373
LdCL_04	231526	231599	100.581		LdCL_04	231526	231599	88.2027		LdCL_04	231526	231599	99.1622
LdCL_04	231727	231840	66.7193		LdCL_04	231727	231840	67.2456		LdCL_04	231727	231840	75.0877
LdCL_04	231964	232073	37.3636		LdCL_04	231964	232073	33.5364		LdCL_04	231964	232073	42.9909
LdCL_04	232147	232220	54.8649		LdCL_04	232147	232220	44.6486		LdCL_04	232147	232220	44.027
LdCL_04	232348	232461	81.2193		LdCL_04	232348	232461	62.9912		LdCL_04	232348	232461	87.8421
LdCL_04	232585	232694	129.545		LdCL_04	232585	232694	114.709		LdCL_04	232585	232694	142.582
LdCL_04	232768	232841	126.122		LdCL_04	232768	232841	85.6081		LdCL_04	232768	232841	109.054
LdCL_04	232969	233082	82.1667		LdCL_04	232969	233082	61.9825		LdCL_04	232969	233082	82.5263
LdCL_04	233206	233315	47.9		LdCL_04	233206	233315	35.4273		LdCL_04	233206	233315	34.2727
LdCL_04	233389	233462	50.5		LdCL_04	233389	233462	41.7568		LdCL_04	233389	233462	39.973
LdCL_04	233590	233703	81.9649		LdCL_04	233590	233703	76.8772		LdCL_04	233590	233703	66.0526
LdCL_04	233827	233936	141.509		LdCL_04	233827	233936	115.255		LdCL_04	233827	233936	112.636
LdCL_04	234010	234083	87.8378		LdCL_04	234010	234083	63.5541		LdCL_04	234010	234083	68.3108
LdCL_04	234211	234324	60.6754		LdCL_04	234211	234324	53.886		LdCL_04	234211	234324	50.1842
LdCL_04	234446	234555	26.4273		LdCL_04	234446	234555	24.7091		LdCL_04	234446	234555	28.2545
LdCL_04	234629	234702	15.2568		LdCL_04	234629	234702	8.87838		LdCL_04	234629	234702	13.0811
LdCL_04	234830	234943	14.4298		LdCL_04	234830	234943	15.3333		LdCL_04	234830	234943	15.4912
LdCL_04	235065	235174	0.127273		LdCL_04	235065	235174	1.16364		LdCL_04	235065	235174	0.7
LdCL_04	235248	235321	37.2162		LdCL_04	235248	235321	30.9189		LdCL_04	235248	235321	48.0541
LdCL_04	235449	235562	36.2193		LdCL_04	235449	235562	31		LdCL_04	235449	235562	50.6842
LdCL_04	235686	235795	49.0364		LdCL_04	235686	235795	33.5636		LdCL_04	235686	235795	47.4545
LdCL_04	235869	235942	42.8784		LdCL_04	235869	235942	39.4865		LdCL_04	235869	235942	55.8108
LdCL_04	236070	236183	142.833		LdCL_04	236070	236183	139		LdCL_04	236070	236183	154.509
LdCL_04	236305	236414	290.6		LdCL_04	236305	236414	233.309		LdCL_04	236305	236414	293.782
LdCL_04	237395	238324	351.512		LdCL_04	237395	238324	292.422		LdCL_04	237395	238324	334.811
LdCL_04	238843	243549	357.666		LdCL_04	238843	243549	288.991		LdCL_04	238843	243549	346.426
LdCL_04	245557	246459	384.503		LdCL_04	245557	246459	322.939		LdCL_04	245557	246459	373.573
LdCL_04	247210	248013	384.037		LdCL_04	247210	248013	305.624		LdCL_04	247210	248013	359.905
LdCL_04	248780	258100	369.001		LdCL_04	248780	258100	310.788		LdCL_04	248780	258100	365.149
LdCL_04	259928	260431	311.649		LdCL_04	259928	260431	302.403		LdCL_04	259928	260431	334.722
LdCL_04	261245	265114	361.843		LdCL_04	261245	265114	302.917		LdCL_04	261245	265114	353.392
LdCL_04	267540	267761	363.622		LdCL_04	267540	267761	295.937		LdCL_04	267540	267761	343.446
LdCL_04	268372	269388	403.922		LdCL_04	268372	269388	332.908		LdCL_04	268372	269388	393.655
LdCL_04	270070	270672	323.537		LdCL_04	270070	270672	316.98		LdCL_04	270070	270672	381.653
LdCL_04	272016	273002	383.296		LdCL_04	272016	273002	286.169		LdCL_04	272016	273002	334.252
LdCL_04	274785	278513	367.618		LdCL_04	274785	278513	307.434		LdCL_04	274785	278513	368.361
LdCL_04	279497	279919	340.624		LdCL_04	279497	279919	257.943		LdCL_04	279497	279919	310.002
LdCL_04	281633	282091	296.523		LdCL_04	281633	282091	258.876		LdCL_04	281633	282091	274.603
LdCL_04	283371	283817	328.924		LdCL_04	283371	283817	251.711		LdCL_04	283371	283817	306.689
LdCL_04	285775	287943	353.707		LdCL_04	285775	287943	304.791		LdCL_04	285775	287943	344.363
LdCL_04	289037	292312	376.27		LdCL_04	289037	292312	309.766		LdCL_04	289037	292312	363.81
LdCL_04	293338	295722	377.755		LdCL_04	293338	295722	298.549		LdCL_04	293338	295722	360.319
LdCL_04	299612	301747	348.645		LdCL_04	299612	301747	300.904		LdCL_04	299612	301747	359.099
LdCL_04	302735	304645	353.422		LdCL_04	302735	304645	294.29		LdCL_04	302735	304645	356.947
LdCL_04	305389	307836	350.665		LdCL_04	305389	307836	289.004		LdCL_04	305389	307836	331.863
LdCL_04	308747	309388	350.947		LdCL_04	308747	309388	275.958		LdCL_04	308747	309388	317.928
LdCL_04	310448	310966	344.734		LdCL_04	310448	310966	279.961		LdCL_04	310448	310966	328.301
LdCL_04	312282	312800	341.931		LdCL_04	312282	312800	284.175		LdCL_04	312282	312800	342.967
LdCL_04	313488	315218	351.791		LdCL_04	313488	315218	287.058		LdCL_04	313488	315218	337.794
LdCL_04	316238	319642	369.54		LdCL_04	316238	319642	297.538		LdCL_04	316238	319642	342.825
LdCL_04	321688	322608	322.886		LdCL_04	321688	322608	280.632		LdCL_04	321688	322608	336.786
LdCL_04	323764	325779	343.212		LdCL_04	323764	325779	284.783		LdCL_04	323764	325779	342.328
LdCL_04	326481	327707	350.944		LdCL_04	326481	327707	297.719		LdCL_04	326481	327707	349.951
LdCL_04	328652	332842	344.941		LdCL_04	328652	332842	289.865		LdCL_04	328652	332842	329.012
LdCL_04	334096	336735	366.047		LdCL_04	334096	336735	296.39		LdCL_04	334096	336735	363.163
LdCL_04	338168	339358	347.275		LdCL_04	338168	339358	278.409		LdCL_04	338168	339358	334.482
LdCL_04	340119	340784	375.526		LdCL_04	340119	340784	294.919		LdCL_04	340119	340784	368.279
LdCL_04	344569	348120	356.218		LdCL_04	344569	348120	295.005		LdCL_04	344569	348120	352.061
LdCL_04	350080	350604	330.928		LdCL_04	350080	350604	278.625		LdCL_04	350080	350604	326.684
LdCL_04	352478	356305	356.695		LdCL_04	352478	356305	293.587		LdCL_04	352478	356305	345.976
LdCL_04	357698	363322	359.198		LdCL_04	357698	363322	292.97		LdCL_04	357698	363322	341.182
LdCL_04	365520	366263	308.692		LdCL_04	365520	366263	258.383		LdCL_04	365520	366263	301.989
LdCL_04	367838	369625	343.183		LdCL_04	367838	369625	286.018		LdCL_04	367838	369625	334.142
LdCL_04	372028	372474	383.201		LdCL_04	372028	372474	304.787		LdCL_04	372028	372474	354.993
LdCL_04	374447	375928	357.024		LdCL_04	374447	375928	274.809		LdCL_04	374447	375928	317.688
LdCL_04	377421	378062	352.112		LdCL_04	377421	378062	300.234		LdCL_04	377421	378062	313.952
LdCL_04	378962	379591	383.603		LdCL_04	378962	379591	317.251		LdCL_04	378962	379591	372.052
LdCL_04	380491	382065	349.32		LdCL_04	380491	382065	294.466		LdCL_04	380491	382065	343.325
LdCL_04	383020	384465	352.861		LdCL_04	383020	384465	309.645		LdCL_04	383020	384465	363.794
LdCL_04	384815	388540	363.125		LdCL_04	384815	388540	290.438		LdCL_04	384815	388540	355.435
LdCL_04	389215	390072	350.618		LdCL_04	389215	390072	287.664		LdCL_04	389215	390072	326.669
LdCL_04	391029	394565	348.739		LdCL_04	391029	394565	294.251		LdCL_04	391029	394565	352.05
LdCL_04	396166	396834	364.52		LdCL_04	396166	396834	287.652		LdCL_04	396166	396834	352.152
LdCL_04	397897	398088	375.599		LdCL_04	397897	398088	264.646		LdCL_04	397897	398088	328.417
LdCL_04	398245	398829	340.781		LdCL_04	398245	398829	277.802		LdCL_04	398245	398829	355.591
LdCL_04	400394	401692	373.737		LdCL_04	400394	401692	310.808		LdCL_04	400394	401692	373.011
LdCL_04	403283	404353	385.912		LdCL_04	403283	404353	312.762		LdCL_04	403283	404353	367.242
LdCL_04	405523	406980	371.348		LdCL_04	405523	406980	298.549		LdCL_04	405523	406980	369.639
LdCL_04	407447	407836	327.233		LdCL_04	407447	407836	237.344		LdCL_04	407447	407836	309.838
LdCL_04	408574	411204	373.168		LdCL_04	408574	411204	294.962		LdCL_04	408574	411204	355.946
LdCL_04	412023	416099	363.056		LdCL_04	412023	416099	293.067		LdCL_04	412023	416099	357.202
LdCL_04	417982	418311	359.233		LdCL_04	417982	418311	303.876		LdCL_04	417982	418311	345.406
LdCL_04	418921	421794	345.04		LdCL_04	418921	421794	284.205		LdCL_04	418921	421794	327.567
LdCL_04	423721	425910	361.391		LdCL_04	423721	425910	307.264		LdCL_04	423721	425910	356.597
LdCL_04	426914	427846	368.121		LdCL_04	426914	427846	285.716		LdCL_04	426914	427846	338.646
LdCL_04	428670	429572	359.639		LdCL_04	428670	429572	285.482		LdCL_04	428670	429572	362.31
LdCL_04	430277	430783	377.606		LdCL_04	430277	430783	307.736		LdCL_04	430277	430783	396.408
LdCL_04	432986	434041	349.502		LdCL_04	432986	434041	285.963		LdCL_04	432986	434041	349.853
LdCL_04	434811	435764	357.683		LdCL_04	434811	435764	315.925		LdCL_04	434811	435764	373.539
LdCL_04	445251	446186	366.828		LdCL_04	445251	446186	299.929		LdCL_04	445251	446186	368.814
LdCL_04	449073	456260	385.86		LdCL_04	449073	456260	318.744		LdCL_04	449073	456260	372.14
LdCL_04	457575	459146	388.701		LdCL_04	457575	459146	321.188		LdCL_04	457575	459146	372.085
LdCL_04	459986	460549	361.72		LdCL_04	459986	460549	319.168		LdCL_04	459986	460549	379.392
LdCL_04	465330	466436	367.696		LdCL_04	465330	466436	304.201		LdCL_04	465330	466436	364.4
LdCL_04	467435	470620	363.879		LdCL_04	467435	470620	306.774		LdCL_04	467435	470620	359.596
LdCL_04	471804	472934	358.504		LdCL_04	471804	472934	293.569		LdCL_04	471804	472934	377.27
LdCL_05	4822	7569	387.085		LdCL_05	4822	7569	307.903		LdCL_05	4822	7569	393.118
LdCL_05	8028	8447	396.188		LdCL_05	8028	8447	329.695		LdCL_05	8028	8447	370.714
LdCL_05	8964	9551	326.335		LdCL_05	8964	9551	272.284		LdCL_05	8964	9551	326.264
LdCL_05	10657	12402	380.293		LdCL_05	10657	12402	320.4		LdCL_05	10657	12402	376.014
LdCL_05	13601	16102	367.542		LdCL_05	13601	16102	304.115		LdCL_05	13601	16102	362.384
LdCL_05	17330	19831	352.189		LdCL_05	17330	19831	290.537		LdCL_05	17330	19831	368.876
LdCL_05	21959	22234	371.884		LdCL_05	21959	22234	246.848		LdCL_05	21959	22234	384.562
LdCL_05	23113	23718	377.888		LdCL_05	23113	23718	322.195		LdCL_05	23113	23718	366.583
LdCL_05	25041	25580	352.661		LdCL_05	25041	25580	276.589		LdCL_05	25041	25580	333.73
LdCL_05	27390	29303	374.836		LdCL_05	27390	29303	315.315		LdCL_05	27390	29303	378.522
LdCL_05	32950	33321	369.57		LdCL_05	32950	33321	315.094		LdCL_05	32950	33321	348.349
LdCL_05	34324	35340	338.815		LdCL_05	34324	35340	276.529		LdCL_05	34324	35340	327.393
LdCL_05	36977	38275	396.037		LdCL_05	36977	38275	318.555		LdCL_05	36977	38275	379.059
LdCL_05	41093	43129	371.461		LdCL_05	41093	43129	290.929		LdCL_05	41093	43129	351.707
LdCL_05	44808	46133	371.983		LdCL_05	44808	46133	302.897		LdCL_05	44808	46133	368.364
LdCL_05	47210	48751	372.361		LdCL_05	47210	48751	284.842		LdCL_05	47210	48751	342.064
LdCL_05	49278	51557	365.646		LdCL_05	49278	51557	293.45		LdCL_05	49278	51557	351.176
LdCL_05	52992	54425	349.07		LdCL_05	52992	54425	289.139		LdCL_05	52992	54425	336.57
LdCL_05	55977	57062	344.699		LdCL_05	55977	57062	282.237		LdCL_05	55977	57062	349.069
LdCL_05	57957	60317	326.914		LdCL_05	57957	60317	284.394		LdCL_05	57957	60317	335.636
LdCL_05	61095	65582	376.298		LdCL_05	61095	65582	310.717		LdCL_05	61095	65582	367.555
LdCL_05	67178	69184	348.05		LdCL_05	67178	69184	287.977		LdCL_05	67178	69184	348.713
LdCL_05	73461	75362	365.707		LdCL_05	73461	75362	300.345		LdCL_05	73461	75362	362.692
LdCL_05	77084	79954	215.335		LdCL_05	77084	79954	182.41		LdCL_05	77084	79954	204.114
LdCL_05	81745	82038	376.534		LdCL_05	81745	82038	327.221		LdCL_05	81745	82038	369.139
LdCL_05	82727	83887	337.781		LdCL_05	82727	83887	283.83		LdCL_05	82727	83887	316.67
LdCL_05	84870	85832	364.057		LdCL_05	84870	85832	299.531		LdCL_05	84870	85832	350.456
LdCL_05	86441	87115	346.351		LdCL_05	86441	87115	305.871		LdCL_05	86441	87115	355.148
LdCL_05	88912	89433	359.215		LdCL_05	88912	89433	303.944		LdCL_05	88912	89433	358.807
LdCL_05	90973	92430	360.196		LdCL_05	90973	92430	290.351		LdCL_05	90973	92430	368.548
LdCL_05	92693	95524	369.616		LdCL_05	92693	95524	305.921		LdCL_05	92693	95524	373.362
LdCL_05	96019	96561	343.039		LdCL_05	96019	96561	313.479		LdCL_05	96019	96561	359.705
LdCL_05	96890	96895	373.667		LdCL_05	96890	96895	310.167		LdCL_05	96890	96895	400.167
LdCL_05	97955	100939	365.362		LdCL_05	97955	100939	298.528		LdCL_05	97955	100939	356.34
LdCL_05	101739	102854	355.332		LdCL_05	101739	102854	284.946		LdCL_05	101739	102854	356.773
LdCL_05	104325	105800	359.616		LdCL_05	104325	105800	282.488		LdCL_05	104325	105800	345.635
LdCL_05	106752	108629	363.645		LdCL_05	106752	108629	294.13		LdCL_05	106752	108629	357.858
LdCL_05	109443	110429	368.855		LdCL_05	109443	110429	298.102		LdCL_05	109443	110429	341.631
LdCL_05	112125	117779	172.726		LdCL_05	112125	117779	145.65		LdCL_05	112125	117779	167.55
LdCL_05	124146	126515	367.359		LdCL_05	124146	126515	319.835		LdCL_05	124146	126515	361.608
LdCL_05	128567	132199	369.999		LdCL_05	128567	132199	299.28		LdCL_05	128567	132199	361.797
LdCL_05	133228	135990	367.57		LdCL_05	133228	135990	298.64		LdCL_05	133228	135990	358.333
LdCL_05	136971	137306	351.021		LdCL_05	136971	137306	297.024		LdCL_05	136971	137306	340.899
LdCL_05	139999	142026	350.19		LdCL_05	139999	142026	285.123		LdCL_05	139999	142026	349.685
LdCL_05	142570	145110	364.146		LdCL_05	142570	145110	289.248		LdCL_05	142570	145110	339.929
LdCL_05	146383	146973	416.504		LdCL_05	146383	146973	343.716		LdCL_05	146383	146973	400.32
LdCL_05	147846	149729	374.987		LdCL_05	147846	149729	302.246		LdCL_05	147846	149729	387.225
LdCL_05	151228	151956	362.099		LdCL_05	151228	151956	322.84		LdCL_05	151228	151956	341.336
LdCL_05	152975	154699	348.214		LdCL_05	152975	154699	300.262		LdCL_05	152975	154699	336.179
LdCL_05	158278	158781	353.421		LdCL_05	158278	158781	287.516		LdCL_05	158278	158781	344.379
LdCL_05	160580	162304	351.398		LdCL_05	160580	162304	285.481		LdCL_05	160580	162304	340.86
LdCL_05	163703	165427	339.716		LdCL_05	163703	165427	289.246		LdCL_05	163703	165427	349.074
LdCL_05	166828	168552	328.594		LdCL_05	166828	168552	270.179		LdCL_05	166828	168552	316.039
LdCL_05	171164	172186	387.529		LdCL_05	171164	172186	304.796		LdCL_05	171164	172186	368.476
LdCL_05	172998	179291	366.218		LdCL_05	172998	179291	297.523		LdCL_05	172998	179291	355.508
LdCL_05	179846	180253	366.26		LdCL_05	179846	180253	310.25		LdCL_05	179846	180253	336.385
LdCL_05	181668	182615	368.903		LdCL_05	181668	182615	318.816		LdCL_05	181668	182615	363.315
LdCL_05	183954	185213	380.733		LdCL_05	183954	185213	307.613		LdCL_05	183954	185213	376.011
LdCL_05	187745	188977	363.397		LdCL_05	187745	188977	295.864		LdCL_05	187745	188977	349.329
LdCL_05	190104	192443	361.824		LdCL_05	190104	192443	309.617		LdCL_05	190104	192443	365.046
LdCL_05	194956	197976	363.168		LdCL_05	194956	197976	304.592		LdCL_05	194956	197976	354.504
LdCL_05	198648	201368	365.32		LdCL_05	198648	201368	294.073		LdCL_05	198648	201368	347.834
LdCL_05	202139	205075	360.367		LdCL_05	202139	205075	302.066		LdCL_05	202139	205075	358.594
LdCL_05	206086	208764	349.199		LdCL_05	206086	208764	288.097		LdCL_05	206086	208764	352.7
LdCL_05	209678	213355	388.147		LdCL_05	209678	213355	313.006		LdCL_05	209678	213355	372.299
LdCL_05	214252	219999	356.295		LdCL_05	214252	219999	296.512		LdCL_05	214252	219999	332.072
LdCL_05	221575	224178	359.024		LdCL_05	221575	224178	300.216		LdCL_05	221575	224178	354.234
LdCL_05	226812	227783	385.993		LdCL_05	226812	227783	300.38		LdCL_05	226812	227783	378.414
LdCL_05	228925	236472	363.737		LdCL_05	228925	236472	297.343		LdCL_05	228925	236472	353.302
LdCL_05	238475	239515	386.981		LdCL_05	238475	239515	306.724		LdCL_05	238475	239515	359.497
LdCL_05	240850	248853	361.821		LdCL_05	240850	248853	298.358		LdCL_05	240850	248853	345.223
LdCL_05	251467	256641	364.949		LdCL_05	251467	256641	301.657		LdCL_05	251467	256641	354.608
LdCL_05	259915	264111	373.08		LdCL_05	259915	264111	306.924		LdCL_05	259915	264111	346.941
LdCL_05	266328	270413	362.555		LdCL_05	266328	270413	300.262		LdCL_05	266328	270413	347.906
LdCL_05	272102	274327	353.114		LdCL_05	272102	274327	311.514		LdCL_05	272102	274327	350.745
LdCL_05	276229	277323	362.228		LdCL_05	276229	277323	291.422		LdCL_05	276229	277323	324.298
LdCL_05	278528	280999	381.528		LdCL_05	278528	280999	310.608		LdCL_05	278528	280999	376.789
LdCL_05	282743	286600	372.203		LdCL_05	282743	286600	307.388		LdCL_05	282743	286600	353.719
LdCL_05	288412	292560	362.683		LdCL_05	288412	292560	298.198		LdCL_05	288412	292560	350.77
LdCL_05	293844	294287	300.831		LdCL_05	293844	294287	245.381		LdCL_05	293844	294287	302.142
LdCL_05	296475	297638	370.137		LdCL_05	296475	297638	314.753		LdCL_05	296475	297638	362.119
LdCL_05	298051	299568	346.91		LdCL_05	298051	299568	297.048		LdCL_05	298051	299568	348.648
LdCL_05	300363	300854	411.697		LdCL_05	300363	300854	330.939		LdCL_05	300363	300854	373.636
LdCL_05	301810	304635	385.575		LdCL_05	301810	304635	314.22		LdCL_05	301810	304635	363.672
LdCL_05	305706	306626	331.831		LdCL_05	305706	306626	277.048		LdCL_05	305706	306626	311.523
LdCL_05	309610	313875	373.169		LdCL_05	309610	313875	299.433		LdCL_05	309610	313875	371.62
LdCL_05	315239	317242	352.543		LdCL_05	315239	317242	297.212		LdCL_05	315239	317242	341.038
LdCL_05	318350	318817	305.359		LdCL_05	318350	318817	247.032		LdCL_05	318350	318817	280.378
LdCL_05	319615	325431	361.632		LdCL_05	319615	325431	300.766		LdCL_05	319615	325431	352.419
LdCL_05	326382	326999	363.979		LdCL_05	326382	326999	288.121		LdCL_05	326382	326999	332.943
LdCL_05	328224	334178	363.309		LdCL_05	328224	334178	293.957		LdCL_05	328224	334178	346.826
LdCL_05	335364	336224	349.706		LdCL_05	335364	336224	302.476		LdCL_05	335364	336224	338.797
LdCL_05	338043	341351	357.977		LdCL_05	338043	341351	304.405		LdCL_05	338043	341351	353.551
LdCL_05	341857	345123	373.373		LdCL_05	341857	345123	318.234		LdCL_05	341857	345123	355.271
LdCL_05	347225	348619	351.958		LdCL_05	347225	348619	283.191		LdCL_05	347225	348619	321.293
LdCL_05	349616	353569	369.035		LdCL_05	349616	353569	314.319		LdCL_05	349616	353569	363.341
LdCL_05	355628	358351	355.039		LdCL_05	355628	358351	290.338		LdCL_05	355628	358351	358.329
LdCL_05	359630	361669	366.326		LdCL_05	359630	361669	313.922		LdCL_05	359630	361669	353.328
LdCL_05	363502	363762	359.881		LdCL_05	363502	363762	283.506		LdCL_05	363502	363762	325.341
LdCL_05	363872	363943	399.236		LdCL_05	363872	363943	289.833		LdCL_05	363872	363943	356.75
LdCL_05	364004	364110	366.458		LdCL_05	364004	364110	275.318		LdCL_05	364004	364110	310.065
LdCL_05	371099	372211	369.463		LdCL_05	371099	372211	307.809		LdCL_05	371099	372211	352.096
LdCL_05	373621	375066	360.969		LdCL_05	373621	375066	300.048		LdCL_05	373621	375066	356.952
LdCL_05	375763	376032	286.219		LdCL_05	375763	376032	228.819		LdCL_05	375763	376032	253.881
LdCL_05	377837	378148	359.696		LdCL_05	377837	378148	296.038		LdCL_05	377837	378148	349.25
LdCL_05	379022	380866	341.081		LdCL_05	379022	380866	294.172		LdCL_05	379022	380866	347.371
LdCL_05	381827	384586	385.745		LdCL_05	381827	384586	310.846		LdCL_05	381827	384586	372.036
LdCL_05	385109	385546	399.877		LdCL_05	385109	385546	338.105		LdCL_05	385109	385546	371.763
LdCL_05	386041	387114	430.262		LdCL_05	386041	387114	364.351		LdCL_05	386041	387114	415.237
LdCL_05	388570	389901	387.73		LdCL_05	388570	389901	330.397		LdCL_05	388570	389901	383.815
LdCL_05	390844	392280	377.322		LdCL_05	390844	392280	313.197		LdCL_05	390844	392280	379.272
LdCL_05	392817	394631	372.47		LdCL_05	392817	394631	308.776		LdCL_05	392817	394631	360.675
LdCL_05	395980	398160	364.392		LdCL_05	395980	398160	311.889		LdCL_05	395980	398160	342.986
LdCL_05	400764	402488	358.213		LdCL_05	400764	402488	302.208		LdCL_05	400764	402488	361.035
LdCL_05	404816	405553	381.164		LdCL_05	404816	405553	316.606		LdCL_05	404816	405553	395.715
LdCL_05	409515	413246	367.625		LdCL_05	409515	413246	307.174		LdCL_05	409515	413246	357.264
LdCL_05	416426	416764	379.673		LdCL_05	416426	416764	314.77		LdCL_05	416426	416764	360.581
LdCL_05	419867	421393	363.281		LdCL_05	419867	421393	293.988		LdCL_05	419867	421393	348.777
LdCL_05	422193	423266	365.77		LdCL_05	422193	423266	289.073		LdCL_05	422193	423266	367.388
LdCL_05	424011	426761	346.761		LdCL_05	424011	426761	286.562		LdCL_05	424011	426761	335.987
LdCL_05	427760	428254	325.287		LdCL_05	427760	428254	262.331		LdCL_05	427760	428254	302.529
LdCL_05	429140	429889	386.395		LdCL_05	429140	429889	329.484		LdCL_05	429140	429889	389.508
LdCL_05	430466	431842	379.624		LdCL_05	430466	431842	301.893		LdCL_05	430466	431842	365.267
LdCL_05	433732	439611	372.848		LdCL_05	433732	439611	315.301		LdCL_05	433732	439611	364.573
LdCL_05	440010	440417	358.574		LdCL_05	440010	440417	307.743		LdCL_05	440010	440417	350.314
LdCL_05	441379	442569	391.033		LdCL_05	441379	442569	330.708		LdCL_05	441379	442569	386.271
LdCL_05	444937	445791	410		LdCL_05	444937	445791	316.356		LdCL_05	444937	445791	372.097
LdCL_05	451358	451430	313.726		LdCL_05	451358	451430	242.452		LdCL_05	451358	451430	332.74
LdCL_05	451533	451621	332.281		LdCL_05	451533	451621	281.427		LdCL_05	451533	451621	330.247
LdCL_05	451772	452056	408.182		LdCL_05	451772	452056	309.365		LdCL_05	451772	452056	374.011
LdCL_05	452079	452147	381.304		LdCL_05	452079	452147	304.174		LdCL_05	452079	452147	405.029
LdCL_05	452177	452232	404.643		LdCL_05	452177	452232	323.911		LdCL_05	452177	452232	405.821
LdCL_05	452298	452372	414.187		LdCL_05	452298	452372	289.667		LdCL_05	452298	452372	395.227
LdCL_05	452402	452470	480.014		LdCL_05	452402	452470	400.87		LdCL_05	452402	452470	491.652
LdCL_05	452587	452672	393.419		LdCL_05	452587	452672	313.384		LdCL_05	452587	452672	371.314
LdCL_05	452628	452672	374.644		LdCL_05	452628	452672	299.978		LdCL_05	452628	452672	344.333
LdCL_05	452821	452893	346.781		LdCL_05	452821	452893	318.123		LdCL_05	452821	452893	376.356
LdCL_05	452996	453084	268.742		LdCL_05	452996	453084	237.472		LdCL_05	452996	453084	286.202
LdCL_05	453235	453519	149.242		LdCL_05	453235	453519	132.147		LdCL_05	453235	453519	159.33
LdCL_05	453542	453610	347.029		LdCL_05	453542	453610	298.681		LdCL_05	453542	453610	340.971
LdCL_05	453640	453695	317.393		LdCL_05	453640	453695	283.661		LdCL_05	453640	453695	334.929
LdCL_05	453761	453835	328.293		LdCL_05	453761	453835	276.16		LdCL_05	453761	453835	293.293
LdCL_05	453865	453933	473.464		LdCL_05	453865	453933	403.667		LdCL_05	453865	453933	407.884
LdCL_05	454050	454135	390.326		LdCL_05	454050	454135	346.802		LdCL_05	454050	454135	371.523
LdCL_05	454091	454135	366.133		LdCL_05	454091	454135	336.356		LdCL_05	454091	454135	350.378
LdCL_05	454284	454356	429.288		LdCL_05	454284	454356	359.452		LdCL_05	454284	454356	397.233
LdCL_05	454459	454547	413.629		LdCL_05	454459	454547	329.045		LdCL_05	454459	454547	373.539
LdCL_05	454698	454982	408.642		LdCL_05	454698	454982	327.902		LdCL_05	454698	454982	375.428
LdCL_05	455005	455073	415.971		LdCL_05	455005	455073	325.957		LdCL_05	455005	455073	387.406
LdCL_05	455103	455158	442.321		LdCL_05	455103	455158	317.446		LdCL_05	455103	455158	415.607
LdCL_05	455224	455298	406.853		LdCL_05	455224	455298	316.36		LdCL_05	455224	455298	378.907
LdCL_05	455328	455396	515.783		LdCL_05	455328	455396	415.043		LdCL_05	455328	455396	447.899
LdCL_05	455513	455598	414.872		LdCL_05	455513	455598	311.535		LdCL_05	455513	455598	375.965
LdCL_05	455554	455598	399.867		LdCL_05	455554	455598	290.756		LdCL_05	455554	455598	352.267
LdCL_05	455747	455819	419.726		LdCL_05	455747	455819	338.658		LdCL_05	455747	455819	391.63
LdCL_05	455922	456010	402.539		LdCL_05	455922	456010	333.933		LdCL_05	455922	456010	399.989
LdCL_05	456161	456445	346.533		LdCL_05	456161	456445	308.604		LdCL_05	456161	456445	356.691
LdCL_05	456468	456536	282.797		LdCL_05	456468	456536	235.246		LdCL_05	456468	456536	275.623
LdCL_05	456566	456621	263.518		LdCL_05	456566	456621	232.464		LdCL_05	456566	456621	273.554
LdCL_05	456687	456761	315.24		LdCL_05	456687	456761	275.6		LdCL_05	456687	456761	342.827
LdCL_05	456791	456859	174.493		LdCL_05	456791	456859	149.725		LdCL_05	456791	456859	181.754
LdCL_05	456982	457067	300.209		LdCL_05	456982	457067	236.174		LdCL_05	456982	457067	314.988
LdCL_05	457023	457067	336.022		LdCL_05	457023	457067	260.267		LdCL_05	457023	457067	335.6
LdCL_05	457216	457288	290.959		LdCL_05	457216	457288	249.342		LdCL_05	457216	457288	306.726
LdCL_05	457391	457479	361.91		LdCL_05	457391	457479	298.494		LdCL_05	457391	457479	349.427
LdCL_05	457630	457914	394.284		LdCL_05	457630	457914	337.867		LdCL_05	457630	457914	376.754
LdCL_05	457937	458005	413.71		LdCL_05	457937	458005	331.101		LdCL_05	457937	458005	384.855
LdCL_05	458035	458090	425.839		LdCL_05	458035	458090	349.643		LdCL_05	458035	458090	417.393
LdCL_05	458156	458230	381.107		LdCL_05	458156	458230	306.693		LdCL_05	458156	458230	398.507
LdCL_05	458260	458328	500.638		LdCL_05	458260	458328	417.841		LdCL_05	458260	458328	473.681
LdCL_05	458445	458530	382.826		LdCL_05	458445	458530	333.186		LdCL_05	458445	458530	390.081
LdCL_05	458486	458530	364.489		LdCL_05	458486	458530	306.956		LdCL_05	458486	458530	362.267
LdCL_05	458679	458751	372.959		LdCL_05	458679	458751	349.699		LdCL_05	458679	458751	405.74
LdCL_05	458854	458942	381.618		LdCL_05	458854	458942	307.528		LdCL_05	458854	458942	370.449
LdCL_05	459093	459377	365.582		LdCL_05	459093	459377	300.681		LdCL_05	459093	459377	355.786
LdCL_05	459400	459468	326.014		LdCL_05	459400	459468	263.478		LdCL_05	459400	459468	276.116
LdCL_05	459498	459553	307.536		LdCL_05	459498	459553	269.893		LdCL_05	459498	459553	301.714
LdCL_05	459619	459693	306.853		LdCL_05	459619	459693	282.067		LdCL_05	459619	459693	322.107
LdCL_05	459723	459791	171.478		LdCL_05	459723	459791	150.681		LdCL_05	459723	459791	176.609
LdCL_05	459911	459996	290.442		LdCL_05	459911	459996	228.465		LdCL_05	459911	459996	296.663
LdCL_05	459952	459996	322.133		LdCL_05	459952	459996	253.067		LdCL_05	459952	459996	325.333
LdCL_05	460145	460217	294.534		LdCL_05	460145	460217	229.288		LdCL_05	460145	460217	271.959
LdCL_05	460320	460408	290.629		LdCL_05	460320	460408	217.854		LdCL_05	460320	460408	263.27
LdCL_05	460559	460842	129.884		LdCL_05	460559	460842	116.282		LdCL_05	460559	460842	135.081
LdCL_05	460865	460933	176.536		LdCL_05	460865	460933	141.696		LdCL_05	460865	460933	183.71
LdCL_05	460963	461018	69.1964		LdCL_05	460963	461018	53.6964		LdCL_05	460963	461018	65.9643
LdCL_05	461083	461157	137.4		LdCL_05	461083	461157	104.533		LdCL_05	461083	461157	162.413
LdCL_05	461187	461255	135.232		LdCL_05	461187	461255	109.913		LdCL_05	461187	461255	146.174
LdCL_05	461375	461460	229.128		LdCL_05	461375	461460	194.988		LdCL_05	461375	461460	224.163
LdCL_05	461416	461460	259.8		LdCL_05	461416	461460	212.733		LdCL_05	461416	461460	251.067
LdCL_05	461609	461681	288.068		LdCL_05	461609	461681	213.986		LdCL_05	461609	461681	278.836
LdCL_05	461784	461872	358.697		LdCL_05	461784	461872	305.157		LdCL_05	461784	461872	333.809
LdCL_05	462023	462307	321.302		LdCL_05	462023	462307	266.495		LdCL_05	462023	462307	293.344
LdCL_05	462330	462398	205.377		LdCL_05	462330	462398	204.377		LdCL_05	462330	462398	217.594
LdCL_05	462428	462483	219.554		LdCL_05	462428	462483	224.125		LdCL_05	462428	462483	247.554
LdCL_05	462549	462623	83.5333		LdCL_05	462549	462623	84.4667		LdCL_05	462549	462623	97.5333
LdCL_05	462652	462720	0		LdCL_05	462652	462720	0		LdCL_05	462652	462720	1.08696
LdCL_05	462843	462928	206.942		LdCL_05	462843	462928	155.128		LdCL_05	462843	462928	228.093
LdCL_05	462884	462928	225.422		LdCL_05	462884	462928	167.089		LdCL_05	462884	462928	245.444
LdCL_05	463077	463149	199.63		LdCL_05	463077	463149	178.178		LdCL_05	463077	463149	217.027
LdCL_05	463252	463340	177.371		LdCL_05	463252	463340	119.528		LdCL_05	463252	463340	156.753
LdCL_05	463490	463774	272.709		LdCL_05	463490	463774	259.042		LdCL_05	463490	463774	287.446
LdCL_05	463797	463865	227.609		LdCL_05	463797	463865	239.899		LdCL_05	463797	463865	235.377
LdCL_05	463895	463950	275.964		LdCL_05	463895	463950	238.429		LdCL_05	463895	463950	263.893
LdCL_05	464016	464090	321.573		LdCL_05	464016	464090	270.307		LdCL_05	464016	464090	357.52
LdCL_05	464120	464188	176.014		LdCL_05	464120	464188	149.536		LdCL_05	464120	464188	215.145
LdCL_05	464308	464393	220.488		LdCL_05	464308	464393	184.756		LdCL_05	464308	464393	220.174
LdCL_05	464349	464393	238.333		LdCL_05	464349	464393	200.778		LdCL_05	464349	464393	236.911
LdCL_05	464542	464614	192.671		LdCL_05	464542	464614	161.164		LdCL_05	464542	464614	168.589
LdCL_05	464716	464804	188.787		LdCL_05	464716	464804	146.404		LdCL_05	464716	464804	162.573
LdCL_05	464955	465239	335.94		LdCL_05	464955	465239	263.319		LdCL_05	464955	465239	314.109
LdCL_05	465262	465330	418.594		LdCL_05	465262	465330	339.957		LdCL_05	465262	465330	406.116
LdCL_05	465360	465415	408.107		LdCL_05	465360	465415	317.464		LdCL_05	465360	465415	390.339
LdCL_05	465481	465555	401.187		LdCL_05	465481	465555	327.32		LdCL_05	465481	465555	376.64
LdCL_05	465585	465653	499.522		LdCL_05	465585	465653	390.362		LdCL_05	465585	465653	477.087
LdCL_05	465770	465855	380.419		LdCL_05	465770	465855	348.64		LdCL_05	465770	465855	369.174
LdCL_05	465811	465855	362.2		LdCL_05	465811	465855	336.689		LdCL_05	465811	465855	338.756
LdCL_05	466004	466076	418.37		LdCL_05	466004	466076	348.356		LdCL_05	466004	466076	394.712
LdCL_05	466179	466267	378.124		LdCL_05	466179	466267	336.596		LdCL_05	466179	466267	381.652
LdCL_05	466418	466702	408.649		LdCL_05	466418	466702	338.579		LdCL_05	466418	466702	405.674
LdCL_05	466725	466793	423.783		LdCL_05	466725	466793	326.986		LdCL_05	466725	466793	353.536
LdCL_05	466823	466878	408.446		LdCL_05	466823	466878	331.804		LdCL_05	466823	466878	374.554
LdCL_05	466944	467018	373.32		LdCL_05	466944	467018	287.573		LdCL_05	466944	467018	329.96
LdCL_05	467048	467116	357.449		LdCL_05	467048	467116	317.826		LdCL_05	467048	467116	359.159
LdCL_05	467233	467318	322.651		LdCL_05	467233	467318	266.698		LdCL_05	467233	467318	285.233
LdCL_05	467274	467318	272.267		LdCL_05	467274	467318	224.311		LdCL_05	467274	467318	230.489
LdCL_05	467467	467539	228.849		LdCL_05	467467	467539	187.356		LdCL_05	467467	467539	228.575
LdCL_05	467642	467730	221.045		LdCL_05	467642	467730	176.079		LdCL_05	467642	467730	204.146
LdCL_05	467881	468165	151.667		LdCL_05	467881	468165	113.361		LdCL_05	467881	468165	155.014
LdCL_05	468188	468256	333		LdCL_05	468188	468256	284.275		LdCL_05	468188	468256	364.58
LdCL_05	468286	468341	311.768		LdCL_05	468286	468341	280.107		LdCL_05	468286	468341	325.696
LdCL_05	468407	468481	307.72		LdCL_05	468407	468481	240.373		LdCL_05	468407	468481	302.587
LdCL_05	468511	468579	447.362		LdCL_05	468511	468579	349.217		LdCL_05	468511	468579	405.261
LdCL_05	468696	468781	370.453		LdCL_05	468696	468781	319.337		LdCL_05	468696	468781	381.07
LdCL_05	468737	468781	347.133		LdCL_05	468737	468781	299.756		LdCL_05	468737	468781	356.778
LdCL_05	468930	469002	422.068		LdCL_05	468930	469002	345.274		LdCL_05	468930	469002	449.178
LdCL_05	469105	469193	392.944		LdCL_05	469105	469193	308.315		LdCL_05	469105	469193	402.045
LdCL_05	469995	471884	371.104		LdCL_05	469995	471884	305.967		LdCL_05	469995	471884	365.007
LdCL_06	2611	2913	337.683		LdCL_06	2611	2913	300.188		LdCL_06	2611	2913	342.719
LdCL_06	5093	6700	387.108		LdCL_06	5093	6700	318.871		LdCL_06	5093	6700	377.883
LdCL_06	12395	14422	375.697		LdCL_06	12395	14422	321.473		LdCL_06	12395	14422	364.871
LdCL_06	15280	16155	375.017		LdCL_06	15280	16155	302.695		LdCL_06	15280	16155	373.716
LdCL_06	21688	23100	379.67		LdCL_06	21688	23100	300.223		LdCL_06	21688	23100	355.937
LdCL_06	27220	28188	368.25		LdCL_06	27220	28188	315.707		LdCL_06	27220	28188	360.753
LdCL_06	30406	31224	393.736		LdCL_06	30406	31224	320.805		LdCL_06	30406	31224	378.896
LdCL_06	33540	35513	413.509		LdCL_06	33540	35513	339.325		LdCL_06	33540	35513	406.371
LdCL_06	38969	40960	492.876		LdCL_06	38969	40960	399.306		LdCL_06	38969	40960	458.356
LdCL_06	42370	43209	547.738		LdCL_06	42370	43209	458.587		LdCL_06	42370	43209	555.18
LdCL_06	44828	46633	366.761		LdCL_06	44828	46633	320.734		LdCL_06	44828	46633	359.264
LdCL_06	48005	48568	336.163		LdCL_06	48005	48568	279.619		LdCL_06	48005	48568	334.543
LdCL_06	49518	50078	351.46		LdCL_06	49518	50078	299.25		LdCL_06	49518	50078	345.479
LdCL_06	51617	52360	370.872		LdCL_06	51617	52360	307.79		LdCL_06	51617	52360	357.36
LdCL_06	53192	53521	326.915		LdCL_06	53192	53521	283.252		LdCL_06	53192	53521	328.452
LdCL_06	54160	55524	368.439		LdCL_06	54160	55524	301.776		LdCL_06	54160	55524	367.713
LdCL_06	56874	57299	361.915		LdCL_06	56874	57299	289.347		LdCL_06	56874	57299	329.019
LdCL_06	57790	59778	376.248		LdCL_06	57790	59778	294.296		LdCL_06	57790	59778	363.446
LdCL_06	61356	63119	368.649		LdCL_06	61356	63119	317.747		LdCL_06	61356	63119	357.651
LdCL_06	65010	66500	335.027		LdCL_06	65010	66500	284.205		LdCL_06	65010	66500	331.28
LdCL_06	67459	67695	341.215		LdCL_06	67459	67695	298.346		LdCL_06	67459	67695	348.068
LdCL_06	68059	68143	386.706		LdCL_06	68059	68143	292.529		LdCL_06	68059	68143	362.459
LdCL_06	69078	71081	382.546		LdCL_06	69078	71081	312.516		LdCL_06	69078	71081	382.866
LdCL_06	71973	72833	351.214		LdCL_06	71973	72833	301.038		LdCL_06	71973	72833	331.419
LdCL_06	73523	74164	352.578		LdCL_06	73523	74164	295.475		LdCL_06	73523	74164	348.294
LdCL_06	75259	77802	345.296		LdCL_06	75259	77802	290.285		LdCL_06	75259	77802	341.992
LdCL_06	79709	80545	377.777		LdCL_06	79709	80545	304.37		LdCL_06	79709	80545	357.912
LdCL_06	82340	86839	375.495		LdCL_06	82340	86839	308.897		LdCL_06	82340	86839	365.821
LdCL_06	89211	90149	379.817		LdCL_06	89211	90149	292.474		LdCL_06	89211	90149	355.996
LdCL_06	90857	93424	374.577		LdCL_06	90857	93424	311.683		LdCL_06	90857	93424	365.85
LdCL_06	95584	96336	349.291		LdCL_06	95584	96336	305.025		LdCL_06	95584	96336	352.506
LdCL_06	98609	99118	359.5		LdCL_06	98609	99118	310.959		LdCL_06	98609	99118	330.422
LdCL_06	102988	105021	370.674		LdCL_06	102988	105021	292.316		LdCL_06	102988	105021	344.844
LdCL_06	105948	109022	363.726		LdCL_06	105948	109022	299.458		LdCL_06	105948	109022	355.889
LdCL_06	110485	114039	361.919		LdCL_06	110485	114039	302.527		LdCL_06	110485	114039	367.281
LdCL_06	114775	117492	363.621		LdCL_06	114775	117492	318.065		LdCL_06	114775	117492	364.842
LdCL_06	118246	119469	352.632		LdCL_06	118246	119469	278.416		LdCL_06	118246	119469	367.45
LdCL_06	120051	121406	416.197		LdCL_06	120051	121406	340.895		LdCL_06	120051	121406	390.005
LdCL_06	128079	129218	398.254		LdCL_06	128079	129218	336.376		LdCL_06	128079	129218	386.132
LdCL_06	130028	131233	402.735		LdCL_06	130028	131233	329.188		LdCL_06	130028	131233	416.104
LdCL_06	132183	134906	379.952		LdCL_06	132183	134906	313.651		LdCL_06	132183	134906	365.102
LdCL_06	135388	135690	398.677		LdCL_06	135388	135690	313.512		LdCL_06	135388	135690	388.449
LdCL_06	138188	138925	402.549		LdCL_06	138188	138925	326.455		LdCL_06	138188	138925	384.565
LdCL_06	140244	140813	378.588		LdCL_06	140244	140813	306.537		LdCL_06	140244	140813	364.16
LdCL_06	141626	142363	276.432		LdCL_06	141626	142363	221.327		LdCL_06	141626	142363	266.615
LdCL_06	144499	146217	347.511		LdCL_06	144499	146217	290.238		LdCL_06	144499	146217	342.326
LdCL_06	147810	149885	390.119		LdCL_06	147810	149885	327.752		LdCL_06	147810	149885	378.425
LdCL_06	151119	154103	381.484		LdCL_06	151119	154103	318.146		LdCL_06	151119	154103	365.434
LdCL_06	156083	157456	370.215		LdCL_06	156083	157456	292.521		LdCL_06	156083	157456	356.53
LdCL_06	159833	163663	374.506		LdCL_06	159833	163663	307.042		LdCL_06	159833	163663	355.74
LdCL_06	164953	168423	366.906		LdCL_06	164953	168423	304.515		LdCL_06	164953	168423	346.826
LdCL_06	169456	170433	359.452		LdCL_06	169456	170433	299.664		LdCL_06	169456	170433	327.352
LdCL_06	171590	173050	358.536		LdCL_06	171590	173050	295.392		LdCL_06	171590	173050	343.371
LdCL_06	174213	175850	376.471		LdCL_06	174213	175850	309.123		LdCL_06	174213	175850	352.027
LdCL_06	176591	178576	367.403		LdCL_06	176591	178576	308.942		LdCL_06	176591	178576	355.736
LdCL_06	181384	187029	362.83		LdCL_06	181384	187029	301.911		LdCL_06	181384	187029	362.813
LdCL_06	187715	188596	357.237		LdCL_06	187715	188596	302.776		LdCL_06	187715	188596	346.344
LdCL_06	190024	192633	360.046		LdCL_06	190024	192633	304.895		LdCL_06	190024	192633	356.489
LdCL_06	193501	198732	359.973		LdCL_06	193501	198732	297.881		LdCL_06	193501	198732	353.012
LdCL_06	199672	200478	398.501		LdCL_06	199672	200478	331.41		LdCL_06	199672	200478	387.176
LdCL_06	201866	202303	351.217		LdCL_06	201866	202303	309.826		LdCL_06	201866	202303	339.365
LdCL_06	202761	203198	400.299		LdCL_06	202761	203198	328.943		LdCL_06	202761	203198	395.486
LdCL_06	204874	209421	364.929		LdCL_06	204874	209421	305.255		LdCL_06	204874	209421	355.433
LdCL_06	210060	214394	377.642		LdCL_06	210060	214394	307.463		LdCL_06	210060	214394	363.156
LdCL_06	215623	216543	361.567		LdCL_06	215623	216543	316.13		LdCL_06	215623	216543	357.643
LdCL_06	218268	221300	375.799		LdCL_06	218268	221300	319.373		LdCL_06	218268	221300	356.956
LdCL_06	223559	228667	378.556		LdCL_06	223559	228667	309.736		LdCL_06	223559	228667	367.926
LdCL_06	231092	240544	355.274		LdCL_06	231092	240544	295.607		LdCL_06	231092	240544	346.108
LdCL_06	242075	245098	372.45		LdCL_06	242075	245098	306.2		LdCL_06	242075	245098	353.558
LdCL_06	247341	249380	352.376		LdCL_06	247341	249380	301.214		LdCL_06	247341	249380	359.641
LdCL_06	251926	255837	352.837		LdCL_06	251926	255837	306.68		LdCL_06	251926	255837	360.02
LdCL_06	257445	258176	322.32		LdCL_06	257445	258176	260.538		LdCL_06	257445	258176	307.475
LdCL_06	258918	260141	328.785		LdCL_06	258918	260141	273.132		LdCL_06	258918	260141	328.37
LdCL_06	262119	269183	367.72		LdCL_06	262119	269183	303.087		LdCL_06	262119	269183	360.122
LdCL_06	270855	273074	342.958		LdCL_06	270855	273074	296.626		LdCL_06	270855	273074	338.704
LdCL_06	279544	279987	386.313		LdCL_06	279544	279987	300.615		LdCL_06	279544	279987	342.167
LdCL_06	283047	288335	367.218		LdCL_06	283047	288335	298.966		LdCL_06	283047	288335	359.715
LdCL_06	289549	290565	369.527		LdCL_06	289549	290565	309.755		LdCL_06	289549	290565	367.691
LdCL_06	292438	295632	355.559		LdCL_06	292438	295632	292.126		LdCL_06	292438	295632	353.142
LdCL_06	296488	298497	382.157		LdCL_06	296488	298497	316.531		LdCL_06	296488	298497	362.092
LdCL_06	299600	303154	366.891		LdCL_06	299600	303154	305.419		LdCL_06	299600	303154	366.106
LdCL_06	307249	313224	366.405		LdCL_06	307249	313224	298.77		LdCL_06	307249	313224	355.277
LdCL_06	318776	328807	366.205		LdCL_06	318776	328807	304.097		LdCL_06	318776	328807	358.23
LdCL_06	332461	335685	374.282		LdCL_06	332461	335685	305.456		LdCL_06	332461	335685	360.665
LdCL_06	337006	341826	341.108		LdCL_06	337006	341826	290.497		LdCL_06	337006	341826	339.775
LdCL_06	344475	354395	371.583		LdCL_06	344475	354395	299.206		LdCL_06	344475	354395	358.088
LdCL_06	355115	356353	360.617		LdCL_06	355115	356353	303.349		LdCL_06	355115	356353	357.99
LdCL_06	358821	362978	359.074		LdCL_06	358821	362978	296.693		LdCL_06	358821	362978	354.781
LdCL_06	364414	365112	378.494		LdCL_06	364414	365112	302.629		LdCL_06	364414	365112	345.089
LdCL_06	367496	378250	358.825		LdCL_06	367496	378250	300.879		LdCL_06	367496	378250	353.509
LdCL_06	379342	380904	363.002		LdCL_06	379342	380904	304.924		LdCL_06	379342	380904	345.381
LdCL_06	382636	383952	356.028		LdCL_06	382636	383952	286.773		LdCL_06	382636	383952	342.987
LdCL_06	385504	386754	295.42		LdCL_06	385504	386754	235.812		LdCL_06	385504	386754	278.066
LdCL_06	389239	391575	365.199		LdCL_06	389239	391575	302.738		LdCL_06	389239	391575	342.983
LdCL_06	392728	398265	363.565		LdCL_06	392728	398265	295.774		LdCL_06	392728	398265	360.244
LdCL_06	399187	399852	356.123		LdCL_06	399187	399852	318.686		LdCL_06	399187	399852	337.353
LdCL_06	400570	401919	359.55		LdCL_06	400570	401919	305.602		LdCL_06	400570	401919	348.952
LdCL_06	403973	406165	363.873		LdCL_06	403973	406165	297.307		LdCL_06	403973	406165	356.147
LdCL_06	407832	409598	376.626		LdCL_06	407832	409598	297.361		LdCL_06	407832	409598	369.447
LdCL_06	410701	412713	367.716		LdCL_06	410701	412713	299.26		LdCL_06	410701	412713	375.805
LdCL_06	414131	414802	366.132		LdCL_06	414131	414802	314.012		LdCL_06	414131	414802	360.887
LdCL_06	416099	421066	359.368		LdCL_06	416099	421066	295.569		LdCL_06	416099	421066	340.626
LdCL_06	422136	425225	380.83		LdCL_06	422136	425225	312.399		LdCL_06	422136	425225	364.359
LdCL_06	427569	431216	372.228		LdCL_06	427569	431216	296.323		LdCL_06	427569	431216	362.996
LdCL_06	432121	432588	370.147		LdCL_06	432121	432588	296.451		LdCL_06	432121	432588	364.502
LdCL_06	433148	434653	366.738		LdCL_06	433148	434653	294.026		LdCL_06	433148	434653	361.293
LdCL_06	435566	437869	374.076		LdCL_06	435566	437869	315.238		LdCL_06	435566	437869	356.931
LdCL_06	438528	439220	343.237		LdCL_06	438528	439220	286.848		LdCL_06	438528	439220	325.704
LdCL_06	440472	443147	354.732		LdCL_06	440472	443147	281.417		LdCL_06	440472	443147	342.42
LdCL_06	443600	445774	362.839		LdCL_06	443600	445774	292.104		LdCL_06	443600	445774	363.077
LdCL_06	446805	447206	370.891		LdCL_06	446805	447206	327.612		LdCL_06	446805	447206	343.99
LdCL_06	449414	450361	359.753		LdCL_06	449414	450361	305.812		LdCL_06	449414	450361	373.283
LdCL_06	451726	452571	330.254		LdCL_06	451726	452571	274.675		LdCL_06	451726	452571	348.004
LdCL_06	454324	454998	371.766		LdCL_06	454324	454998	291.993		LdCL_06	454324	454998	355.065
LdCL_06	456609	458396	355.235		LdCL_06	456609	458396	316.484		LdCL_06	456609	458396	370.922
LdCL_06	459536	460444	371.971		LdCL_06	459536	460444	276.651		LdCL_06	459536	460444	338.51
LdCL_06	462794	466117	355.706		LdCL_06	462794	466117	291.809		LdCL_06	462794	466117	355.769
LdCL_06	468139	469548	334.502		LdCL_06	468139	469548	298.529		LdCL_06	468139	469548	328.981
LdCL_06	470372	471361	396.339		LdCL_06	470372	471361	325.623		LdCL_06	470372	471361	381.861
LdCL_06	471786	474044	375.289		LdCL_06	471786	474044	308.845		LdCL_06	471786	474044	363.843
LdCL_06	474490	476055	361.313		LdCL_06	474490	476055	281.069		LdCL_06	474490	476055	341.196
LdCL_06	476606	479887	369.026		LdCL_06	476606	479887	310.738		LdCL_06	476606	479887	358.62
LdCL_06	480549	480956	359.15		LdCL_06	480549	480956	304.257		LdCL_06	480549	480956	359.902
LdCL_06	482086	483453	346.577		LdCL_06	482086	483453	299.464		LdCL_06	482086	483453	350.49
LdCL_06	484273	484902	313.273		LdCL_06	484273	484902	259.579		LdCL_06	484273	484902	303.097
LdCL_06	485533	485874	319.398		LdCL_06	485533	485874	270.368		LdCL_06	485533	485874	333.02
LdCL_06	486088	486348	339.464		LdCL_06	486088	486348	293.326		LdCL_06	486088	486348	339.552
LdCL_06	488198	489382	373.444		LdCL_06	488198	489382	316.211		LdCL_06	488198	489382	363.122
LdCL_06	489973	491739	385.697		LdCL_06	489973	491739	305.121		LdCL_06	489973	491739	354.408
LdCL_06	493486	495861	362.262		LdCL_06	493486	495861	299.903		LdCL_06	493486	495861	350.945
LdCL_06	496943	497824	373.596		LdCL_06	496943	497824	310.333		LdCL_06	496943	497824	356.515
LdCL_06	498445	499929	360		LdCL_06	498445	499929	313.135		LdCL_06	498445	499929	347.248
LdCL_06	501045	501416	373.911		LdCL_06	501045	501416	311.774		LdCL_06	501045	501416	358.411
LdCL_06	502116	502832	339.194		LdCL_06	502116	502832	279.626		LdCL_06	502116	502832	327.759
LdCL_06	503581	504105	361.499		LdCL_06	503581	504105	322.124		LdCL_06	503581	504105	384.404
LdCL_06	505628	507589	378.575		LdCL_06	505628	507589	306.319		LdCL_06	505628	507589	377.922
LdCL_06	509316	510221	372.843		LdCL_06	509316	510221	313.38		LdCL_06	509316	510221	371.496
LdCL_06	511248	511943	384.738		LdCL_06	511248	511943	331.789		LdCL_06	511248	511943	395.023
LdCL_06	513142	513513	382.86		LdCL_06	513142	513513	305.72		LdCL_06	513142	513513	344.363
LdCL_06	518294	520041	234.026		LdCL_06	518294	520041	200.733		LdCL_06	518294	520041	240.279
LdCL_06	518294	520041	234.026		LdCL_06	518294	520041	200.733		LdCL_06	518294	520041	240.279
LdCL_07	3585	5762	375.696		LdCL_07	3585	5762	320.265		LdCL_07	3585	5762	370.247
LdCL_07	10959	11768	406.823		LdCL_07	10959	11768	343.047		LdCL_07	10959	11768	403.414
LdCL_07	12353	13252	400.878		LdCL_07	12353	13252	332.698		LdCL_07	12353	13252	377.148
LdCL_07	14594	15448	400.315		LdCL_07	14594	15448	333.516		LdCL_07	14594	15448	390.474
LdCL_07	16053	16997	385.572		LdCL_07	16053	16997	319.021		LdCL_07	16053	16997	381.341
LdCL_07	17593	20478	375.509		LdCL_07	17593	20478	317.33		LdCL_07	17593	20478	363.365
LdCL_07	22237	23013	326.699		LdCL_07	22237	23013	262.627		LdCL_07	22237	23013	343.498
LdCL_07	24101	24679	385.342		LdCL_07	24101	24679	326.513		LdCL_07	24101	24679	395.584
LdCL_07	25655	27529	362.666		LdCL_07	25655	27529	296.62		LdCL_07	25655	27529	358.342
LdCL_07	29091	32849	371.144		LdCL_07	29091	32849	310.353		LdCL_07	29091	32849	366.189
LdCL_07	35260	38358	365.21		LdCL_07	35260	38358	316.25		LdCL_07	35260	38358	365.096
LdCL_07	41418	42455	371.665		LdCL_07	41418	42455	312.459		LdCL_07	41418	42455	385.068
LdCL_07	43909	50586	364.749		LdCL_07	43909	50586	309.211		LdCL_07	43909	50586	369.144
LdCL_07	51355	53196	366.024		LdCL_07	51355	53196	300.578		LdCL_07	51355	53196	361.669
LdCL_07	53746	54804	375.664		LdCL_07	53746	54804	306.563		LdCL_07	53746	54804	338.763
LdCL_07	55628	57481	370.906		LdCL_07	55628	57481	315.484		LdCL_07	55628	57481	369.965
LdCL_07	61655	64201	364.149		LdCL_07	61655	64201	283.415		LdCL_07	61655	64201	341.938
LdCL_07	68614	68973	361.161		LdCL_07	68614	68973	315.617		LdCL_07	68614	68973	347.511
LdCL_07	69526	72720	369.757		LdCL_07	69526	72720	306.009		LdCL_07	69526	72720	360.641
LdCL_07	73496	79852	369.011		LdCL_07	73496	79852	302.021		LdCL_07	73496	79852	350.747
LdCL_07	82097	83278	376.115		LdCL_07	82097	83278	322.009		LdCL_07	82097	83278	347.839
LdCL_07	84503	86770	352.823		LdCL_07	84503	86770	302.42		LdCL_07	84503	86770	357.246
LdCL_07	87313	88074	364.301		LdCL_07	87313	88074	303.119		LdCL_07	87313	88074	338.759
LdCL_07	89030	90937	371.959		LdCL_07	89030	90937	307.65		LdCL_07	89030	90937	375.474
LdCL_07	91612	91953	328.044		LdCL_07	91612	91953	268.658		LdCL_07	91612	91953	316.319
LdCL_07	92610	94433	376.287		LdCL_07	92610	94433	314.09		LdCL_07	92610	94433	364.524
LdCL_07	95696	101296	363.938		LdCL_07	95696	101296	309.626		LdCL_07	95696	101296	359.648
LdCL_07	103994	105094	331.242		LdCL_07	103994	105094	282.718		LdCL_07	103994	105094	332.176
LdCL_07	107377	108570	366.376		LdCL_07	107377	108570	306.038		LdCL_07	107377	108570	353.444
LdCL_07	109123	127923	365.363		LdCL_07	109123	127923	308.249		LdCL_07	109123	127923	357.095
LdCL_07	131248	132012	281.018		LdCL_07	131248	132012	243		LdCL_07	131248	132012	259.727
LdCL_07	133473	136019	360.162		LdCL_07	133473	136019	294.24		LdCL_07	133473	136019	337.515
LdCL_07	137284	139713	376.712		LdCL_07	137284	139713	303.915		LdCL_07	137284	139713	366.77
LdCL_07	141221	144358	362.688		LdCL_07	141221	144358	304.754		LdCL_07	141221	144358	371.806
LdCL_07	145560	148067	365.624		LdCL_07	145560	148067	302.396		LdCL_07	145560	148067	350.925
LdCL_07	149188	151533	350.728		LdCL_07	149188	151533	300.65		LdCL_07	149188	151533	344.069
LdCL_07	152823	153197	354.931		LdCL_07	152823	153197	295.384		LdCL_07	152823	153197	356.069
LdCL_07	157414	159048	369.688		LdCL_07	157414	159048	305.95		LdCL_07	157414	159048	366.42
LdCL_07	159911	161881	343.098		LdCL_07	159911	161881	296.895		LdCL_07	159911	161881	358.99
LdCL_07	163060	163599	388.224		LdCL_07	163060	163599	295.587		LdCL_07	163060	163599	340.62
LdCL_07	168312	171080	344.089		LdCL_07	168312	171080	285.685		LdCL_07	168312	171080	347.541
LdCL_07	172720	183519	370.938		LdCL_07	172720	183519	312.828		LdCL_07	172720	183519	360.677
LdCL_07	184370	187156	367.402		LdCL_07	184370	187156	317.578		LdCL_07	184370	187156	355.844
LdCL_07	188116	189948	379.558		LdCL_07	188116	189948	300.255		LdCL_07	188116	189948	352.326
LdCL_07	194662	196200	389.615		LdCL_07	194662	196200	326.115		LdCL_07	194662	196200	378.153
LdCL_07	198426	198755	388.6		LdCL_07	198426	198755	338.252		LdCL_07	198426	198755	376.918
LdCL_07	199756	200229	351.835		LdCL_07	199756	200229	262.112		LdCL_07	199756	200229	323.03
LdCL_07	201290	201763	383.378		LdCL_07	201290	201763	317.983		LdCL_07	201290	201763	360.205
LdCL_07	202278	202778	389.279		LdCL_07	202278	202778	318.144		LdCL_07	202278	202778	373.439
LdCL_07	203602	205161	374.657		LdCL_07	203602	205161	295.995		LdCL_07	203602	205161	357.854
LdCL_07	205672	208014	405.702		LdCL_07	205672	208014	328.202		LdCL_07	205672	208014	385.796
LdCL_07	210232	210888	133.414		LdCL_07	210232	210888	115.263		LdCL_07	210232	210888	139.98
LdCL_07	215307	215786	419.458		LdCL_07	215307	215786	355.06		LdCL_07	215307	215786	427.171
LdCL_07	216060	230609	374.844		LdCL_07	216060	230609	308.43		LdCL_07	216060	230609	373.626
LdCL_07	232158	233354	352.436		LdCL_07	232158	233354	294.203		LdCL_07	232158	233354	340.94
LdCL_07	235592	236386	426.073		LdCL_07	235592	236386	311.299		LdCL_07	235592	236386	388.228
LdCL_07	237629	238423	249.087		LdCL_07	237629	238423	186.52		LdCL_07	237629	238423	229.288
LdCL_07	239637	240347	347.083		LdCL_07	239637	240347	268.159		LdCL_07	239637	240347	322.622
LdCL_07	243332	244426	375.995		LdCL_07	243332	244426	310.793		LdCL_07	243332	244426	358.906
LdCL_07	246321	249656	362.324		LdCL_07	246321	249656	287.528		LdCL_07	246321	249656	355.202
LdCL_07	256807	261468	377.826		LdCL_07	256807	261468	311.179		LdCL_07	256807	261468	361.013
LdCL_07	262807	263484	360.17		LdCL_07	262807	263484	298.127		LdCL_07	262807	263484	343.149
LdCL_07	265210	266607	390.154		LdCL_07	265210	266607	313.988		LdCL_07	265210	266607	365.396
LdCL_07	267591	271703	365.903		LdCL_07	267591	271703	308.461		LdCL_07	267591	271703	355.167
LdCL_07	272699	277621	368.669		LdCL_07	272699	277621	318.635		LdCL_07	272699	277621	358.509
LdCL_07	279008	280735	364.559		LdCL_07	279008	280735	280.439		LdCL_07	279008	280735	346.387
LdCL_07	282106	282693	361.056		LdCL_07	282106	282693	302.837		LdCL_07	282106	282693	387.274
LdCL_07	283513	284262	350.923		LdCL_07	283513	284262	275.365		LdCL_07	283513	284262	332.241
LdCL_07	285308	287218	358.316		LdCL_07	285308	287218	299.058		LdCL_07	285308	287218	350.676
LdCL_07	289052	292366	275.81		LdCL_07	289052	292366	230.888		LdCL_07	289052	292366	271.398
LdCL_07	294231	295238	362.259		LdCL_07	294231	295238	290.065		LdCL_07	294231	295238	353.913
LdCL_07	296952	300311	429.175		LdCL_07	296952	300311	379.667		LdCL_07	296952	300311	450.461
LdCL_07	305840	307399	380.99		LdCL_07	305840	307399	320.203		LdCL_07	305840	307399	386.745
LdCL_07	308662	309168	356.959		LdCL_07	308662	309168	292.077		LdCL_07	308662	309168	341.671
LdCL_07	310280	310852	378.066		LdCL_07	310280	310852	300.442		LdCL_07	310280	310852	357.55
LdCL_07	313403	318385	365.42		LdCL_07	313403	318385	299.605		LdCL_07	313403	318385	358.782
LdCL_07	320383	323133	359.37		LdCL_07	320383	323133	300.171		LdCL_07	320383	323133	352.902
LdCL_07	324064	324627	355.706		LdCL_07	324064	324627	299.092		LdCL_07	324064	324627	368.298
LdCL_07	326025	327770	377.695		LdCL_07	326025	327770	300.8		LdCL_07	326025	327770	348.58
LdCL_07	329897	333697	380.075		LdCL_07	329897	333697	310.417		LdCL_07	329897	333697	358.163
LdCL_07	334727	337111	369.174		LdCL_07	334727	337111	307.884		LdCL_07	334727	337111	368.25
LdCL_07	340477	351900	372.112		LdCL_07	340477	351900	309.048		LdCL_07	340477	351900	360.81
LdCL_07	353165	353617	369.806		LdCL_07	353165	353617	329.967		LdCL_07	353165	353617	390.283
LdCL_07	357424	357804	328.585		LdCL_07	357424	357804	287.247		LdCL_07	357424	357804	321.772
LdCL_07	362616	363497	326.219		LdCL_07	362616	363497	284.457		LdCL_07	362616	363497	330.943
LdCL_07	364950	368666	359.69		LdCL_07	364950	368666	308.874		LdCL_07	364950	368666	356.757
LdCL_07	372475	373728	364.348		LdCL_07	372475	373728	300.431		LdCL_07	372475	373728	361.994
LdCL_07	377250	378164	364.219		LdCL_07	377250	378164	302.31		LdCL_07	377250	378164	362.343
LdCL_07	379040	379912	336.959		LdCL_07	379040	379912	278.541		LdCL_07	379040	379912	299.574
LdCL_07	381437	383452	351.404		LdCL_07	381437	383452	305.443		LdCL_07	381437	383452	348.634
LdCL_07	386327	386398	367.236		LdCL_07	386327	386398	291		LdCL_07	386327	386398	332.917
LdCL_07	386852	387967	334.275		LdCL_07	386852	387967	287.214		LdCL_07	386852	387967	316.698
LdCL_07	388895	390688	406.827		LdCL_07	388895	390688	327.463		LdCL_07	388895	390688	403.299
LdCL_07	392178	392258	405.42		LdCL_07	392178	392258	308.259		LdCL_07	392178	392258	362.605
LdCL_07	395974	403206	355.155		LdCL_07	395974	403206	285.299		LdCL_07	395974	403206	348.967
LdCL_07	410129	416062	355.627		LdCL_07	410129	416062	286.387		LdCL_07	410129	416062	339.405
LdCL_07	420061	427089	349.578		LdCL_07	420061	427089	284.672		LdCL_07	420061	427089	335.318
LdCL_07	430621	431169	372.138		LdCL_07	430621	431169	280.896		LdCL_07	430621	431169	338.268
LdCL_07	440738	445159	357.963		LdCL_07	440738	445159	309.337		LdCL_07	440738	445159	349.012
LdCL_07	446365	447492	347.895		LdCL_07	446365	447492	293.98		LdCL_07	446365	447492	344.418
LdCL_07	452788	456858	366.319		LdCL_07	452788	456858	301.412		LdCL_07	452788	456858	358.193
LdCL_07	462482	464389	377.639		LdCL_07	462482	464389	310.551		LdCL_07	462482	464389	359.285
LdCL_07	467921	468811	341.444		LdCL_07	467921	468811	278.148		LdCL_07	467921	468811	317.299
LdCL_07	472462	477945	366.631		LdCL_07	472462	477945	305.364		LdCL_07	472462	477945	358.924
LdCL_07	478566	479576	375.119		LdCL_07	478566	479576	305.516		LdCL_07	478566	479576	365.554
LdCL_07	481739	488701	373.762		LdCL_07	481739	488701	303.758		LdCL_07	481739	488701	354.391
LdCL_07	489435	490439	371.019		LdCL_07	489435	490439	313.467		LdCL_07	489435	490439	380.208
LdCL_07	492397	499743	364.51		LdCL_07	492397	499743	298.744		LdCL_07	492397	499743	354.29
LdCL_07	503623	509514	371.338		LdCL_07	503623	509514	305.725		LdCL_07	503623	509514	360.745
LdCL_07	511203	514607	360.653		LdCL_07	511203	514607	306.368		LdCL_07	511203	514607	346.349
LdCL_07	516305	518932	371.919		LdCL_07	516305	518932	311.565		LdCL_07	516305	518932	359.565
LdCL_07	519865	520221	355.74		LdCL_07	519865	520221	275.3		LdCL_07	519865	520221	346.91
LdCL_07	521538	522545	290.42		LdCL_07	521538	522545	224.831		LdCL_07	521538	522545	279.872
LdCL_07	525181	526185	409.099		LdCL_07	525181	526185	333.102		LdCL_07	525181	526185	384.495
LdCL_07	527707	528195	361.294		LdCL_07	527707	528195	304.004		LdCL_07	527707	528195	335.442
LdCL_07	529587	533246	357.039		LdCL_07	529587	533246	308.128		LdCL_07	529587	533246	366.614
LdCL_07	534233	534580	322.724		LdCL_07	534233	534580	297.086		LdCL_07	534233	534580	329.506
LdCL_07	536329	537453	362.641		LdCL_07	536329	537453	297.271		LdCL_07	536329	537453	361.172
LdCL_07	537926	538537	362.68		LdCL_07	537926	538537	310.964		LdCL_07	537926	538537	353.686
LdCL_07	539771	540745	393.095		LdCL_07	539771	540745	327.611		LdCL_07	539771	540745	383.047
LdCL_07	541752	545486	375.359		LdCL_07	541752	545486	300.044		LdCL_07	541752	545486	360.607
LdCL_07	547375	547725	321.091		LdCL_07	547375	547725	278.541		LdCL_07	547375	547725	318.088
LdCL_07	548609	550153	371.058		LdCL_07	548609	550153	298.207		LdCL_07	548609	550153	355.212
LdCL_07	550564	552057	346.732		LdCL_07	550564	552057	292.832		LdCL_07	550564	552057	347.735
LdCL_07	553646	556165	363.595		LdCL_07	553646	556165	312.987		LdCL_07	553646	556165	366.35
LdCL_07	557769	559022	368.722		LdCL_07	557769	559022	294.539		LdCL_07	557769	559022	339.348
LdCL_07	560579	561493	349.377		LdCL_07	560579	561493	284.197		LdCL_07	560579	561493	350.694
LdCL_07	562165	562476	327.987		LdCL_07	562165	562476	246.135		LdCL_07	562165	562476	287.747
LdCL_07	563016	563336	365.573		LdCL_07	563016	563336	325.09		LdCL_07	563016	563336	376.037
LdCL_07	564683	565771	379.618		LdCL_07	564683	565771	318.765		LdCL_07	564683	565771	340.701
LdCL_07	567624	568661	382.121		LdCL_07	567624	568661	328.756		LdCL_07	567624	568661	368.767
LdCL_07	570915	572645	371.534		LdCL_07	570915	572645	310.942		LdCL_07	570915	572645	346.908
LdCL_07	573507	574037	377.122		LdCL_07	573507	574037	309.748		LdCL_07	573507	574037	371.857
LdCL_07	577301	584929	369.918		LdCL_07	577301	584929	304.231		LdCL_07	577301	584929	352.632
LdCL_07	585719	587194	386.31		LdCL_07	585719	587194	315.615		LdCL_07	585719	587194	370.266
LdCL_08	4008	7604	550.381		LdCL_08	4008	7604	444.73		LdCL_08	4008	7604	539.736
LdCL_08	8606	9427	548.057		LdCL_08	8606	9427	450.945		LdCL_08	8606	9427	557.687
LdCL_08	10460	11107	586.378		LdCL_08	10460	11107	459.437		LdCL_08	10460	11107	576.199
LdCL_08	12861	13550	557.965		LdCL_08	12861	13550	443.093		LdCL_08	12861	13550	534.258
LdCL_08	14634	14861	550.465		LdCL_08	14634	14861	455.895		LdCL_08	14634	14861	556.776
LdCL_08	15865	15931	567.672		LdCL_08	15865	15931	474.94		LdCL_08	15865	15931	606.776
LdCL_08	16426	16983	576.276		LdCL_08	16426	16983	482.009		LdCL_08	16426	16983	540.841
LdCL_08	17592	19481	550.021		LdCL_08	17592	19481	435.337		LdCL_08	17592	19481	545.304
LdCL_08	20919	22976	531.794		LdCL_08	20919	22976	416.766		LdCL_08	20919	22976	502.527
LdCL_08	24213	27614	546.942		LdCL_08	24213	27614	429.183		LdCL_08	24213	27614	533.545
LdCL_08	29541	30896	546.454		LdCL_08	29541	30896	445.574		LdCL_08	29541	30896	538.284
LdCL_08	31933	33864	541.75		LdCL_08	31933	33864	453.473		LdCL_08	31933	33864	522.027
LdCL_08	35696	36508	537.412		LdCL_08	35696	36508	426.239		LdCL_08	35696	36508	534.335
LdCL_08	37909	41361	529.511		LdCL_08	37909	41361	440.936		LdCL_08	37909	41361	535.268
LdCL_08	44147	45904	538.295		LdCL_08	44147	45904	433.513		LdCL_08	44147	45904	507.212
LdCL_08	46806	50588	544.321		LdCL_08	46806	50588	451.058		LdCL_08	46806	50588	537.491
LdCL_08	51591	53153	525.589		LdCL_08	51591	53153	427.328		LdCL_08	51591	53153	514.635
LdCL_08	54357	55058	557.903		LdCL_08	54357	55058	435.479		LdCL_08	54357	55058	570.15
LdCL_08	61436	63031	539.16		LdCL_08	61436	63031	453.904		LdCL_08	61436	63031	533.726
LdCL_08	69024	69908	539.972		LdCL_08	69024	69908	446.06		LdCL_08	69024	69908	531.576
LdCL_08	71013	73805	557.821		LdCL_08	71013	73805	442.284		LdCL_08	71013	73805	553.642
LdCL_08	75231	77192	537.411		LdCL_08	75231	77192	430.936		LdCL_08	75231	77192	505.446
LdCL_08	78992	80497	539.618		LdCL_08	78992	80497	448.44		LdCL_08	78992	80497	525.22
LdCL_08	81062	84349	544.632		LdCL_08	81062	84349	435.604		LdCL_08	81062	84349	526.877
LdCL_08	85375	86943	534.221		LdCL_08	85375	86943	437.322		LdCL_08	85375	86943	528.189
LdCL_08	88296	89084	546.878		LdCL_08	88296	89084	433.352		LdCL_08	88296	89084	528.399
LdCL_08	90075	90416	488.567		LdCL_08	90075	90416	386.866		LdCL_08	90075	90416	480.842
LdCL_08	92095	93411	517.913		LdCL_08	92095	93411	430.664		LdCL_08	92095	93411	506.236
LdCL_08	94762	97263	547.043		LdCL_08	94762	97263	431.456		LdCL_08	94762	97263	536.825
LdCL_08	100447	101589	550.828		LdCL_08	100447	101589	442.611		LdCL_08	100447	101589	531.646
LdCL_08	102325	103017	556.095		LdCL_08	102325	103017	455.719		LdCL_08	102325	103017	522.345
LdCL_08	104950	105708	540.81		LdCL_08	104950	105708	409.223		LdCL_08	104950	105708	497.04
LdCL_08	106787	107716	540.405		LdCL_08	106787	107716	454.63		LdCL_08	106787	107716	529.353
LdCL_08	108581	109258	564.09		LdCL_08	108581	109258	435.383		LdCL_08	108581	109258	571.627
LdCL_08	110411	110698	530.382		LdCL_08	110411	110698	428.417		LdCL_08	110411	110698	525.653
LdCL_08	112044	126374	558.681		LdCL_08	112044	126374	444.418		LdCL_08	112044	126374	535.089
LdCL_08	127651	131889	525.742		LdCL_08	127651	131889	425.394		LdCL_08	127651	131889	525.417
LdCL_08	135159	136889	543.464		LdCL_08	135159	136889	436.811		LdCL_08	135159	136889	515.718
LdCL_08	138344	139006	531.946		LdCL_08	138344	139006	433.462		LdCL_08	138344	139006	518.161
LdCL_08	140112	145844	552.567		LdCL_08	140112	145844	456.165		LdCL_08	140112	145844	544.655
LdCL_08	147645	153305	540.133		LdCL_08	147645	153305	450.777		LdCL_08	147645	153305	522.588
LdCL_08	154274	157840	553.846		LdCL_08	154274	157840	431.941		LdCL_08	154274	157840	512.54
LdCL_08	159187	163398	533.792		LdCL_08	159187	163398	442.626		LdCL_08	159187	163398	535.898
LdCL_08	166451	172066	523.1		LdCL_08	166451	172066	433.702		LdCL_08	166451	172066	521.922
LdCL_08	173460	176249	529.131		LdCL_08	173460	176249	427.531		LdCL_08	173460	176249	510.336
LdCL_08	177564	184796	544.405		LdCL_08	177564	184796	445.019		LdCL_08	177564	184796	522.885
LdCL_08	185612	186154	525.352		LdCL_08	185612	186154	430.956		LdCL_08	185612	186154	517.514
LdCL_08	187194	188069	511.233		LdCL_08	187194	188069	395.987		LdCL_08	187194	188069	475.631
LdCL_08	191040	191393	520.463		LdCL_08	191040	191393	432.452		LdCL_08	191040	191393	487.627
LdCL_08	193994	194842	523.205		LdCL_08	193994	194842	420.615		LdCL_08	193994	194842	517.194
LdCL_08	196097	197269	546.101		LdCL_08	196097	197269	433.453		LdCL_08	196097	197269	512.052
LdCL_08	198077	199177	534.264		LdCL_08	198077	199177	449.47		LdCL_08	198077	199177	549.743
LdCL_08	199865	202387	540.446		LdCL_08	199865	202387	432.327		LdCL_08	199865	202387	521.26
LdCL_08	204564	211550	543.482		LdCL_08	204564	211550	451.837		LdCL_08	204564	211550	523.697
LdCL_08	213314	218410	547.556		LdCL_08	213314	218410	448.837		LdCL_08	213314	218410	531.908
LdCL_08	218988	220046	522.87		LdCL_08	218988	220046	432.139		LdCL_08	218988	220046	513.754
LdCL_08	222555	224021	545.151		LdCL_08	222555	224021	430.815		LdCL_08	222555	224021	535.725
LdCL_08	225833	226870	523.039		LdCL_08	225833	226870	429.718		LdCL_08	225833	226870	532.983
LdCL_08	228885	229598	507.731		LdCL_08	228885	229598	445.062		LdCL_08	228885	229598	537.155
LdCL_08	230837	231376	512.578		LdCL_08	230837	231376	400.652		LdCL_08	230837	231376	471.946
LdCL_08	234182	234685	592.228		LdCL_08	234182	234685	469.083		LdCL_08	234182	234685	517.645
LdCL_08	236775	238325	515.367		LdCL_08	236775	238325	421.661		LdCL_08	236775	238325	496.914
LdCL_08	238791	239147	454.992		LdCL_08	238791	239147	350.199		LdCL_08	238791	239147	428.064
LdCL_08	244383	244814	563.882		LdCL_08	244383	244814	455.245		LdCL_08	244383	244814	514.815
LdCL_08	251123	259798	534.4		LdCL_08	251123	259798	441.038		LdCL_08	251123	259798	521.248
LdCL_08	262991	269575	544.121		LdCL_08	262991	269575	441.839		LdCL_08	262991	269575	513.917
LdCL_08	271955	272857	531.124		LdCL_08	271955	272857	438.908		LdCL_08	271955	272857	529.719
LdCL_08	278507	279397	530.961		LdCL_08	278507	279397	428.845		LdCL_08	278507	279397	527.352
LdCL_08	281975	286051	548.335		LdCL_08	281975	286051	462.202		LdCL_08	281975	286051	528.014
LdCL_08	292260	292868	606.585		LdCL_08	292260	292868	509.869		LdCL_08	292260	292868	567.197
LdCL_08	296897	297505	710.713		LdCL_08	296897	297505	575.346		LdCL_08	296897	297505	697.745
LdCL_08	301430	302038	820.739		LdCL_08	301430	302038	698.429		LdCL_08	301430	302038	804.813
LdCL_08	305963	306574	193.619		LdCL_08	305963	306574	161.525		LdCL_08	305963	306574	196.083
LdCL_08	310593	311201	407.228		LdCL_08	310593	311201	313.103		LdCL_08	310593	311201	375.046
LdCL_08	315211	315822	402.608		LdCL_08	315211	315822	339.858		LdCL_08	315211	315822	373.32
LdCL_08	324151	324759	1570.38		LdCL_08	324151	324759	1294.59		LdCL_08	324151	324759	1500.61
LdCL_08	328678	329259	2093.82		LdCL_08	328678	329259	1759.14		LdCL_08	328678	329259	2113.5
LdCL_08	333141	333749	338.504		LdCL_08	333141	333749	282.836		LdCL_08	333141	333749	321.898
LdCL_08	337675	338286	373.546		LdCL_08	337675	338286	306.897		LdCL_08	337675	338286	362.415
LdCL_08	343138	344667	554.464		LdCL_08	343138	344667	457.313		LdCL_08	343138	344667	545.888
LdCL_08	345949	347856	579.395		LdCL_08	345949	347856	469.24		LdCL_08	345949	347856	547.726
LdCL_08	348852	350135	671.21		LdCL_08	348852	350135	572.494		LdCL_08	348852	350135	673.724
LdCL_08	351257	351838	2076.56		LdCL_08	351257	351838	1763.98		LdCL_08	351257	351838	1948.93
LdCL_08	356436	356963	1288.34		LdCL_08	356436	356963	1043.53		LdCL_08	356436	356963	1215.81
LdCL_08	361836	362708	516.758		LdCL_08	361836	362708	402.994		LdCL_08	361836	362708	486.055
LdCL_08	366339	367598	548.233		LdCL_08	366339	367598	441.574		LdCL_08	366339	367598	535.353
LdCL_08	369286	371235	521.819		LdCL_08	369286	371235	434.362		LdCL_08	369286	371235	461.786
LdCL_08	372247	373377	570.823		LdCL_08	372247	373377	461.809		LdCL_08	372247	373377	563.285
LdCL_08	374893	379335	555.722		LdCL_08	374893	379335	471.257		LdCL_08	374893	379335	541.591
LdCL_08	381427	387792	564.592		LdCL_08	381427	387792	468.22		LdCL_08	381427	387792	548.321
LdCL_08	389093	389707	513.447		LdCL_08	389093	389707	462.013		LdCL_08	389093	389707	522.459
LdCL_08	390498	390851	600.828		LdCL_08	390498	390851	480.404		LdCL_08	390498	390851	572.322
LdCL_08	394046	397507	553.989		LdCL_08	394046	397507	456.397		LdCL_08	394046	397507	548.255
LdCL_08	398437	399240	534.397		LdCL_08	398437	399240	428.221		LdCL_08	398437	399240	505.352
LdCL_08	400040	400480	578.719		LdCL_08	400040	400480	482.204		LdCL_08	400040	400480	559.601
LdCL_08	401958	403655	520.481		LdCL_08	401958	403655	428.884		LdCL_08	401958	403655	501.165
LdCL_08	405430	407931	570.414		LdCL_08	405430	407931	482.66		LdCL_08	405430	407931	544.816
LdCL_08	412820	413209	495.141		LdCL_08	412820	413209	427.562		LdCL_08	412820	413209	505.574
LdCL_08	414295	416610	536.026		LdCL_08	414295	416610	464.363		LdCL_08	414295	416610	530.587
LdCL_08	417767	418747	533.992		LdCL_08	417767	418747	440.734		LdCL_08	417767	418747	519.172
LdCL_08	419465	426838	552.753		LdCL_08	419465	426838	462.204		LdCL_08	419465	426838	542.242
LdCL_08	429646	430830	383.965		LdCL_08	429646	430830	324.569		LdCL_08	429646	430830	369.271
LdCL_08	432228	433559	285.52		LdCL_08	432228	433559	231.741		LdCL_08	432228	433559	291.944
LdCL_08	434957	436288	442.394		LdCL_08	434957	436288	340.586		LdCL_08	434957	436288	407.599
LdCL_08	437686	439017	398.441		LdCL_08	437686	439017	331.389		LdCL_08	437686	439017	394.562
LdCL_08	440416	441747	480.032		LdCL_08	440416	441747	393.101		LdCL_08	440416	441747	461.492
LdCL_08	442607	444436	545.48		LdCL_08	442607	444436	479.101		LdCL_08	442607	444436	531.354
LdCL_08	456047	457138	619.903		LdCL_08	456047	457138	495.637		LdCL_08	456047	457138	608.489
LdCL_08	458660	459757	544.785		LdCL_08	458660	459757	458.987		LdCL_08	458660	459757	551.048
LdCL_08	460773	462413	555.148		LdCL_08	460773	462413	485.847		LdCL_08	460773	462413	548.087
LdCL_08	464109	466718	557.204		LdCL_08	464109	466718	460.326		LdCL_08	464109	466718	531.305
LdCL_08	468484	469599	536.634		LdCL_08	468484	469599	448.841		LdCL_08	468484	469599	521.891
LdCL_08	471150	473990	534.54		LdCL_08	471150	473990	455.515		LdCL_08	471150	473990	523.79
LdCL_08	474924	478358	570.947		LdCL_08	474924	478358	472.175		LdCL_08	474924	478358	571.765
LdCL_08	479254	480534	570.39		LdCL_08	479254	480534	463.914		LdCL_08	479254	480534	565.543
LdCL_08	481936	483264	540.607		LdCL_08	481936	483264	438.382		LdCL_08	481936	483264	517.63
LdCL_08	484451	485704	525.591		LdCL_08	484451	485704	469.027		LdCL_08	484451	485704	549.524
LdCL_08	486483	490226	565.085		LdCL_08	486483	490226	465.938		LdCL_08	486483	490226	542.87
LdCL_08	491425	492012	461.187		LdCL_08	491425	492012	413.158		LdCL_08	491425	492012	454.029
LdCL_08	494418	495602	557.781		LdCL_08	494418	495602	470.842		LdCL_08	494418	495602	524.842
LdCL_08	497413	498933	398.028		LdCL_08	497413	498933	317.556		LdCL_08	497413	498933	369.538
LdCL_08	500252	500926	313.676		LdCL_08	500252	500926	223.077		LdCL_08	500252	500926	278.613
LdCL_08	501380	501781	354.644		LdCL_08	501380	501781	295.731		LdCL_08	501380	501781	314.684
LdCL_08	503052	503351	629.883		LdCL_08	503052	503351	530.56		LdCL_08	503052	503351	605.57
LdCL_08	504906	506204	575.879		LdCL_08	504906	506204	496.054		LdCL_08	504906	506204	564.308
LdCL_08	506614	507474	615.773		LdCL_08	506614	507474	520.793		LdCL_08	506614	507474	608.863
LdCL_08	510692	513256	633.527		LdCL_08	510692	513256	533.361		LdCL_08	510692	513256	615.109
LdCL_08	514525	515856	342.262		LdCL_08	514525	515856	293.377		LdCL_08	514525	515856	335.619
LdCL_08	520173	521894	365.153		LdCL_08	520173	521894	299.992		LdCL_08	520173	521894	339.245
LdCL_08	523213	524742	389.218		LdCL_08	523213	524742	330.219		LdCL_08	523213	524742	392.303
LdCL_08	526014	526313	257.74		LdCL_08	526014	526313	249.267		LdCL_08	526014	526313	281.413
LdCL_08	527859	529157	467.57		LdCL_08	527859	529157	369.711		LdCL_08	527859	529157	440.64
LdCL_08	529567	530427	411.292		LdCL_08	529567	530427	345.22		LdCL_08	529567	530427	382.815
LdCL_08	533636	536617	404.446		LdCL_08	533636	536617	343.098		LdCL_08	533636	536617	395.546
LdCL_08	537464	538795	705.262		LdCL_08	537464	538795	602.081		LdCL_08	537464	538795	686.876
LdCL_08	543108	544829	349.36		LdCL_08	543108	544829	303.011		LdCL_08	543108	544829	346.145
LdCL_08	546145	547674	371.805		LdCL_08	546145	547674	316.761		LdCL_08	546145	547674	356.021
LdCL_08	548943	549242	231.203		LdCL_08	548943	549242	178.133		LdCL_08	548943	549242	197.263
LdCL_08	550785	551865	46.3386		LdCL_08	550785	551865	33.6494		LdCL_08	550785	551865	47.1739
LdCL_08	550785	551865	46.3386		LdCL_08	550785	551865	33.6494		LdCL_08	550785	551865	47.1739
LdCL_09	2296	2730	412.998		LdCL_09	2296	2730	368.947		LdCL_09	2296	2730	395.708
LdCL_09	3295	4416	405.941		LdCL_09	3295	4416	326.203		LdCL_09	3295	4416	398.074
LdCL_09	5057	5380	393.679		LdCL_09	5057	5380	292.352		LdCL_09	5057	5380	382.188
LdCL_09	6601	8460	388.027		LdCL_09	6601	8460	329.568		LdCL_09	6601	8460	369.64
LdCL_09	8905	9867	393.215		LdCL_09	8905	9867	296.472		LdCL_09	8905	9867	362.64
LdCL_09	10572	11321	399.048		LdCL_09	10572	11321	294.081		LdCL_09	10572	11321	371.693
LdCL_09	11368	11432	407.369		LdCL_09	11368	11432	344.462		LdCL_09	11368	11432	405.015
LdCL_09	13087	13863	371.448		LdCL_09	13087	13863	320.529		LdCL_09	13087	13863	388.907
LdCL_09	14521	14916	407.225		LdCL_09	14521	14916	314.732		LdCL_09	14521	14916	364.649
LdCL_09	16989	20693	370.498		LdCL_09	16989	20693	306.581		LdCL_09	16989	20693	371.71
LdCL_09	22086	22823	356.576		LdCL_09	22086	22823	314.112		LdCL_09	22086	22823	364.893
LdCL_09	33890	34789	353.994		LdCL_09	33890	34789	291.89		LdCL_09	33890	34789	342.379
LdCL_09	47110	48858	360.673		LdCL_09	47110	48858	284.487		LdCL_09	47110	48858	337.463
LdCL_09	51301	51966	373.521		LdCL_09	51301	51966	324.952		LdCL_09	51301	51966	344.219
LdCL_09	53026	55161	347.45		LdCL_09	53026	55161	303.344		LdCL_09	53026	55161	357.77
LdCL_09	56099	59353	367.693		LdCL_09	56099	59353	306.139		LdCL_09	56099	59353	359.56
LdCL_09	61424	62998	369.903		LdCL_09	61424	62998	311.939		LdCL_09	61424	62998	365.538
LdCL_09	63913	64287	399.837		LdCL_09	63913	64287	332.133		LdCL_09	63913	64287	377.224
LdCL_09	65506	65910	126.694		LdCL_09	65506	65910	109.662		LdCL_09	65506	65910	120.637
LdCL_09	66966	67340	84.0773		LdCL_09	66966	67340	75.5627		LdCL_09	66966	67340	85.8613
LdCL_09	68558	68962	136.783		LdCL_09	68558	68962	102.931		LdCL_09	68558	68962	134.291
LdCL_09	70017	70391	71.776		LdCL_09	70017	70391	66.976		LdCL_09	70017	70391	66.008
LdCL_09	71612	71980	292.959		LdCL_09	71612	71980	232.591		LdCL_09	71612	71980	280.623
LdCL_09	73013	73375	349.242		LdCL_09	73013	73375	306.537		LdCL_09	73013	73375	374.532
LdCL_09	74575	76086	368.162		LdCL_09	74575	76086	297.161		LdCL_09	74575	76086	372.125
LdCL_09	76574	77491	344.669		LdCL_09	76574	77491	271.554		LdCL_09	76574	77491	342.96
LdCL_09	79694	82135	362.321		LdCL_09	79694	82135	297.699		LdCL_09	79694	82135	351.408
LdCL_09	83358	84869	379.477		LdCL_09	83358	84869	318.78		LdCL_09	83358	84869	380.067
LdCL_09	86605	89454	349.6		LdCL_09	86605	89454	309.405		LdCL_09	86605	89454	360.293
LdCL_09	90491	93178	370.52		LdCL_09	90491	93178	304.508		LdCL_09	90491	93178	364.753
LdCL_09	93538	94356	358.789		LdCL_09	93538	94356	305.625		LdCL_09	93538	94356	348.19
LdCL_09	96705	98570	373.933		LdCL_09	96705	98570	308.436		LdCL_09	96705	98570	360.022
LdCL_09	101182	103530	369.826		LdCL_09	101182	103530	288.728		LdCL_09	101182	103530	340.685
LdCL_09	104478	108248	376.396		LdCL_09	104478	108248	307.866		LdCL_09	104478	108248	354.705
LdCL_09	109145	109855	351.799		LdCL_09	109145	109855	299.833		LdCL_09	109145	109855	336.198
LdCL_09	110700	113345	359.059		LdCL_09	110700	113345	293.18		LdCL_09	110700	113345	331.924
LdCL_09	114838	117597	350.1		LdCL_09	114838	117597	291.317		LdCL_09	114838	117597	356.078
LdCL_09	120150	122702	370.164		LdCL_09	120150	122702	292.065		LdCL_09	120150	122702	358.51
LdCL_09	124795	127992	362.763		LdCL_09	124795	127992	300.921		LdCL_09	124795	127992	353.859
LdCL_09	129295	130050	373.36		LdCL_09	129295	130050	303.439		LdCL_09	129295	130050	348.983
LdCL_09	130847	133474	359.686		LdCL_09	130847	133474	297.539		LdCL_09	130847	133474	351.16
LdCL_09	134708	137506	367.065		LdCL_09	134708	137506	295.136		LdCL_09	134708	137506	371.615
LdCL_09	138210	138842	341.564		LdCL_09	138210	138842	279.967		LdCL_09	138210	138842	324.904
LdCL_09	140062	140325	366.193		LdCL_09	140062	140325	304.852		LdCL_09	140062	140325	361.352
LdCL_09	141766	142293	372.964		LdCL_09	141766	142293	271.119		LdCL_09	141766	142293	347.133
LdCL_09	142962	144350	362.431		LdCL_09	142962	144350	315.757		LdCL_09	142962	144350	370.251
LdCL_09	146298	152153	367.106		LdCL_09	146298	152153	309.802		LdCL_09	146298	152153	363.479
LdCL_09	153291	154700	320.719		LdCL_09	153291	154700	275.034		LdCL_09	153291	154700	305.145
LdCL_09	157330	158757	330.42		LdCL_09	157330	158757	272.146		LdCL_09	157330	158757	313.761
LdCL_09	160777	163791	358.192		LdCL_09	160777	163791	307.093		LdCL_09	160777	163791	366.692
LdCL_09	166021	167424	343.509		LdCL_09	166021	167424	302.357		LdCL_09	166021	167424	341.057
LdCL_09	168944	170650	376.138		LdCL_09	168944	170650	297.168		LdCL_09	168944	170650	376.063
LdCL_09	171930	174734	368.65		LdCL_09	171930	174734	305.262		LdCL_09	171930	174734	340.507
LdCL_09	176277	185093	367.239		LdCL_09	176277	185093	313.618		LdCL_09	176277	185093	357.826
LdCL_09	186091	188049	362.846		LdCL_09	186091	188049	303.567		LdCL_09	186091	188049	344.322
LdCL_09	190611	192845	353.133		LdCL_09	190611	192845	296.357		LdCL_09	190611	192845	339.451
LdCL_09	193757	194992	351.522		LdCL_09	193757	194992	278.68		LdCL_09	193757	194992	351.471
LdCL_09	196272	200789	366.585		LdCL_09	196272	200789	308.33		LdCL_09	196272	200789	360.568
LdCL_09	201595	202842	360.361		LdCL_09	201595	202842	303.345		LdCL_09	201595	202842	347.552
LdCL_09	203735	206047	371.307		LdCL_09	203735	206047	296.231		LdCL_09	203735	206047	340.149
LdCL_09	209835	212828	362.037		LdCL_09	209835	212828	309.054		LdCL_09	209835	212828	350.419
LdCL_09	214988	218314	365.455		LdCL_09	214988	218314	308.895		LdCL_09	214988	218314	350.648
LdCL_09	220154	221929	367.432		LdCL_09	220154	221929	292.822		LdCL_09	220154	221929	356.14
LdCL_09	222939	223727	355.487		LdCL_09	222939	223727	301.199		LdCL_09	222939	223727	347.644
LdCL_09	224653	226122	351.907		LdCL_09	224653	226122	289.3		LdCL_09	224653	226122	344.401
LdCL_09	229474	230331	337.12		LdCL_09	229474	230331	267.984		LdCL_09	229474	230331	337.156
LdCL_09	232810	235800	353.564		LdCL_09	232810	235800	313.35		LdCL_09	232810	235800	364.456
LdCL_09	236756	237763	355.966		LdCL_09	236756	237763	298.607		LdCL_09	236756	237763	348.869
LdCL_09	238947	241460	363.789		LdCL_09	238947	241460	304.784		LdCL_09	238947	241460	356.72
LdCL_09	242811	244781	374.143		LdCL_09	242811	244781	294.829		LdCL_09	242811	244781	351.441
LdCL_09	246282	249761	363.709		LdCL_09	246282	249761	303.157		LdCL_09	246282	249761	354.033
LdCL_09	250993	252495	342.89		LdCL_09	250993	252495	318.58		LdCL_09	250993	252495	325.222
LdCL_09	253509	255431	383.699		LdCL_09	253509	255431	319.378		LdCL_09	253509	255431	352.82
LdCL_09	256093	257151	363.04		LdCL_09	256093	257151	305.407		LdCL_09	256093	257151	344.326
LdCL_09	257883	258299	296.58		LdCL_09	257883	258299	232.293		LdCL_09	257883	258299	277.899
LdCL_09	258835	259947	349.738		LdCL_09	258835	259947	309.938		LdCL_09	258835	259947	343.907
LdCL_09	260240	261160	372.534		LdCL_09	260240	261160	310.589		LdCL_09	260240	261160	342.743
LdCL_09	266317	266435	364.714		LdCL_09	266317	266435	281.076		LdCL_09	266317	266435	334.244
LdCL_09	266510	266581	343.319		LdCL_09	266510	266581	296.083		LdCL_09	266510	266581	299.028
LdCL_09	266640	266723	289.143		LdCL_09	266640	266723	246.083		LdCL_09	266640	266723	251.25
LdCL_09	267858	269405	332.988		LdCL_09	267858	269405	298.668		LdCL_09	267858	269405	338.024
LdCL_09	270775	272325	373.019		LdCL_09	270775	272325	302.442		LdCL_09	270775	272325	367.763
LdCL_09	273863	274885	389.545		LdCL_09	273863	274885	309.166		LdCL_09	273863	274885	349.856
LdCL_09	275548	277443	362.449		LdCL_09	275548	277443	301.923		LdCL_09	275548	277443	345.318
LdCL_09	278165	284851	373.032		LdCL_09	278165	284851	305.912		LdCL_09	278165	284851	365.328
LdCL_09	286516	289512	367.354		LdCL_09	286516	289512	285.49		LdCL_09	286516	289512	357.192
LdCL_09	290571	306950	369.843		LdCL_09	290571	306950	311.431		LdCL_09	290571	306950	359.913
LdCL_09	308800	310995	383.295		LdCL_09	308800	310995	302.885		LdCL_09	308800	310995	354.817
LdCL_09	312397	313188	360.804		LdCL_09	312397	313188	286.014		LdCL_09	312397	313188	362.463
LdCL_09	313619	317362	359.236		LdCL_09	313619	317362	305.727		LdCL_09	313619	317362	360.049
LdCL_09	318487	322359	370.207		LdCL_09	318487	322359	321.47		LdCL_09	318487	322359	368.596
LdCL_09	323456	324100	381.04		LdCL_09	323456	324100	278.237		LdCL_09	323456	324100	328.377
LdCL_09	324616	326208	359.054		LdCL_09	324616	326208	296.495		LdCL_09	324616	326208	340.758
LdCL_09	327246	329576	368.514		LdCL_09	327246	329576	300.884		LdCL_09	327246	329576	357.262
LdCL_09	330241	331437	365.985		LdCL_09	330241	331437	300.124		LdCL_09	330241	331437	357.143
LdCL_09	332327	333136	323.417		LdCL_09	332327	333136	247.02		LdCL_09	332327	333136	313.927
LdCL_09	334275	334595	387.813		LdCL_09	334275	334595	307.408		LdCL_09	334275	334595	376.872
LdCL_09	335444	337015	345.221		LdCL_09	335444	337015	287.234		LdCL_09	335444	337015	342.871
LdCL_09	337987	339459	353.589		LdCL_09	337987	339459	299.048		LdCL_09	337987	339459	353.49
LdCL_09	340988	348574	382.498		LdCL_09	340988	348574	311.754		LdCL_09	340988	348574	365.49
LdCL_09	351970	352356	390.225		LdCL_09	351970	352356	312.212		LdCL_09	351970	352356	366.359
LdCL_09	353199	353759	389.462		LdCL_09	353199	353759	310.176		LdCL_09	353199	353759	405.332
LdCL_09	355428	355877	360.907		LdCL_09	355428	355877	296.842		LdCL_09	355428	355877	344.873
LdCL_09	357158	357607	330.947		LdCL_09	357158	357607	266.242		LdCL_09	357158	357607	330.969
LdCL_09	358976	359425	323.367		LdCL_09	358976	359425	252.298		LdCL_09	358976	359425	299.242
LdCL_09	360394	364080	367.294		LdCL_09	360394	364080	302.889		LdCL_09	360394	364080	354.149
LdCL_09	364521	366308	373.954		LdCL_09	364521	366308	288.689		LdCL_09	364521	366308	364.188
LdCL_09	367134	368984	381.333		LdCL_09	367134	368984	314.004		LdCL_09	367134	368984	355.76
LdCL_09	370808	372022	356.202		LdCL_09	370808	372022	299.142		LdCL_09	370808	372022	337.653
LdCL_09	373153	374370	355.803		LdCL_09	373153	374370	287.192		LdCL_09	373153	374370	311.17
LdCL_09	376170	379163	362.536		LdCL_09	376170	379163	294.69		LdCL_09	376170	379163	347.037
LdCL_09	381345	397442	374.346		LdCL_09	381345	397442	310.715		LdCL_09	381345	397442	367.977
LdCL_09	397925	398863	389.141		LdCL_09	397925	398863	311.737		LdCL_09	397925	398863	404.808
LdCL_09	399371	399447	340.597		LdCL_09	399371	399447	305.558		LdCL_09	399371	399447	337.468
LdCL_09	399506	399624	382.017		LdCL_09	399506	399624	311.092		LdCL_09	399506	399624	362.563
LdCL_09	399687	399757	378.225		LdCL_09	399687	399757	319.394		LdCL_09	399687	399757	391.31
LdCL_09	399936	400008	366.041		LdCL_09	399936	400008	325.014		LdCL_09	399936	400008	382.507
LdCL_09	401012	401773	390.073		LdCL_09	401012	401773	336.319		LdCL_09	401012	401773	392.076
LdCL_09	402509	404356	391.294		LdCL_09	402509	404356	318.05		LdCL_09	402509	404356	368.752
LdCL_09	409704	409973	334.8		LdCL_09	409704	409973	271.848		LdCL_09	409704	409973	326.607
LdCL_09	412083	412154	409.778		LdCL_09	412083	412154	318.111		LdCL_09	412083	412154	383.889
LdCL_09	412213	412331	396.479		LdCL_09	412213	412331	283.118		LdCL_09	412213	412331	386.496
LdCL_09	412390	412466	358.507		LdCL_09	412390	412466	291.805		LdCL_09	412390	412466	363.636
LdCL_09	412539	412611	351.507		LdCL_09	412539	412611	300.205		LdCL_09	412539	412611	403.918
LdCL_09	412677	412747	265.451		LdCL_09	412677	412747	250.352		LdCL_09	412677	412747	305.07
LdCL_09	413733	415520	373.25		LdCL_09	413733	415520	295.284		LdCL_09	413733	415520	367.865
LdCL_09	416634	417575	380.753		LdCL_09	416634	417575	322.577		LdCL_09	416634	417575	372.384
LdCL_09	419508	421565	397.588		LdCL_09	419508	421565	321.138		LdCL_09	419508	421565	372.822
LdCL_09	424613	425365	331.121		LdCL_09	424613	425365	279.574		LdCL_09	424613	425365	323.659
LdCL_09	426553	427446	323.389		LdCL_09	426553	427446	277.899		LdCL_09	426553	427446	340.223
LdCL_09	429149	430588	498.653		LdCL_09	429149	430588	405.908		LdCL_09	429149	430588	474.891
LdCL_09	431880	432647	359.46		LdCL_09	431880	432647	283.992		LdCL_09	431880	432647	347.259
LdCL_09	435711	437087	384.757		LdCL_09	435711	437087	312.697		LdCL_09	435711	437087	363.83
LdCL_09	438085	438813	328.763		LdCL_09	438085	438813	277.395		LdCL_09	438085	438813	324.989
LdCL_09	439771	440229	345.671		LdCL_09	439771	440229	308.871		LdCL_09	439771	440229	340.113
LdCL_09	441254	441949	312.713		LdCL_09	441254	441949	244.395		LdCL_09	441254	441949	304.001
LdCL_09	442464	443321	369.288		LdCL_09	442464	443321	282.091		LdCL_09	442464	443321	342.524
LdCL_09	444307	446526	363.17		LdCL_09	444307	446526	298.662		LdCL_09	444307	446526	350.571
LdCL_09	448401	448991	370.398		LdCL_09	448401	448991	328.453		LdCL_09	448401	448991	361.587
LdCL_09	450267	453290	361.534		LdCL_09	450267	453290	298.974		LdCL_09	450267	453290	352.642
LdCL_09	456271	458067	351.777		LdCL_09	456271	458067	296.46		LdCL_09	456271	458067	348.259
LdCL_09	458636	463270	365.249		LdCL_09	458636	463270	300.227		LdCL_09	458636	463270	357.609
LdCL_09	464415	465677	366.426		LdCL_09	464415	465677	313.854		LdCL_09	464415	465677	354.589
LdCL_09	466901	470767	360.839		LdCL_09	466901	470767	303.645		LdCL_09	466901	470767	359.251
LdCL_09	471949	473268	352.448		LdCL_09	471949	473268	289.316		LdCL_09	471949	473268	329.695
LdCL_09	474054	480905	361.993		LdCL_09	474054	480905	299.922		LdCL_09	474054	480905	358.508
LdCL_09	483962	484516	331.917		LdCL_09	483962	484516	272.223		LdCL_09	483962	484516	310.391
LdCL_09	485339	487297	359.787		LdCL_09	485339	487297	302.558		LdCL_09	485339	487297	354.841
LdCL_09	488819	489844	361.516		LdCL_09	488819	489844	270.773		LdCL_09	488819	489844	348.135
LdCL_09	491380	492483	364.356		LdCL_09	491380	492483	293.013		LdCL_09	491380	492483	366.12
LdCL_09	493528	495258	357.077		LdCL_09	493528	495258	284.844		LdCL_09	493528	495258	341.972
LdCL_09	496081	496737	383.137		LdCL_09	496081	496737	304.065		LdCL_09	496081	496737	361.545
LdCL_09	498627	499391	360.383		LdCL_09	498627	499391	283.28		LdCL_09	498627	499391	342.689
LdCL_09	500710	501762	385.887		LdCL_09	500710	501762	307.563		LdCL_09	500710	501762	379.59
LdCL_09	503609	505426	351.081		LdCL_09	503609	505426	282.647		LdCL_09	503609	505426	339.262
LdCL_09	507026	508849	372.38		LdCL_09	507026	508849	303.839		LdCL_09	507026	508849	351.951
LdCL_09	510577	510912	374.804		LdCL_09	510577	510912	297.661		LdCL_09	510577	510912	379.771
LdCL_09	512034	512612	376.34		LdCL_09	512034	512612	303.622		LdCL_09	512034	512612	366.47
LdCL_09	513802	514188	379.09		LdCL_09	513802	514188	297.85		LdCL_09	513802	514188	340.943
LdCL_09	516082	516888	366.641		LdCL_09	516082	516888	305.162		LdCL_09	516082	516888	370.406
LdCL_09	519121	520863	355.151		LdCL_09	519121	520863	291.999		LdCL_09	519121	520863	368.373
LdCL_09	522362	524347	373.11		LdCL_09	522362	524347	313.903		LdCL_09	522362	524347	365.133
LdCL_09	525119	527095	368.826		LdCL_09	525119	527095	307.92		LdCL_09	525119	527095	363.223
LdCL_09	528473	530194	357.735		LdCL_09	528473	530194	298.663		LdCL_09	528473	530194	362.703
LdCL_09	531363	531782	383.433		LdCL_09	531363	531782	287.883		LdCL_09	531363	531782	362.502
LdCL_09	532534	533097	362.848		LdCL_09	532534	533097	309.945		LdCL_09	532534	533097	359.686
LdCL_09	536325	536795	386.138		LdCL_09	536325	536795	307.9		LdCL_09	536325	536795	364.924
LdCL_09	538911	540152	366.028		LdCL_09	538911	540152	306.399		LdCL_09	538911	540152	375.944
LdCL_09	541083	541478	360.99		LdCL_09	541083	541478	307.52		LdCL_09	541083	541478	348.563
LdCL_09	542131	542583	378.26		LdCL_09	542131	542583	299.698		LdCL_09	542131	542583	348.307
LdCL_09	543534	543893	351.1		LdCL_09	543534	543893	318.686		LdCL_09	543534	543893	341.928
LdCL_09	545474	547918	384.515		LdCL_09	545474	547918	316.051		LdCL_09	545474	547918	366.618
LdCL_09	549047	549400	381.223		LdCL_09	549047	549400	320.266		LdCL_09	549047	549400	373.777
LdCL_09	550621	551040	406.14		LdCL_09	550621	551040	302.769		LdCL_09	550621	551040	419.905
LdCL_09	551516	551881	404.339		LdCL_09	551516	551881	340.423		LdCL_09	551516	551881	385.536
LdCL_09	552762	557396	382.769		LdCL_09	552762	557396	311.024		LdCL_09	552762	557396	369.375
LdCL_09	558314	559330	396.704		LdCL_09	558314	559330	309.279		LdCL_09	558314	559330	365.63
LdCL_09	559827	560312	390.115		LdCL_09	559827	560312	338.953		LdCL_09	559827	560312	417.152
LdCL_09	560797	562620	400.629		LdCL_09	560797	562620	320.748		LdCL_09	560797	562620	405.3
LdCL_09	563262	563807	371.341		LdCL_09	563262	563807	306.216		LdCL_09	563262	563807	384.502
LdCL_10	3342	4526	371.694		LdCL_10	3342	4526	307.149		LdCL_10	3342	4526	364.565
LdCL_10	7486	9465	373.999		LdCL_10	7486	9465	298.123		LdCL_10	7486	9465	366.448
LdCL_10	11481	12962	369.677		LdCL_10	11481	12962	302.31		LdCL_10	11481	12962	359.92
LdCL_10	22263	25076	378.522		LdCL_10	22263	25076	322.858		LdCL_10	22263	25076	364.382
LdCL_10	25934	28693	379.984		LdCL_10	25934	28693	311.605		LdCL_10	25934	28693	380.247
LdCL_10	29520	30611	362.942		LdCL_10	29520	30611	292.429		LdCL_10	29520	30611	343.592
LdCL_10	32363	32797	379.499		LdCL_10	32363	32797	319.014		LdCL_10	32363	32797	364.232
LdCL_10	33404	34435	389.126		LdCL_10	33404	34435	300.175		LdCL_10	33404	34435	365.057
LdCL_10	38512	39750	385.825		LdCL_10	38512	39750	299.073		LdCL_10	38512	39750	363.643
LdCL_10	40996	41769	373.376		LdCL_10	40996	41769	285.55		LdCL_10	40996	41769	366.612
LdCL_10	42824	44011	370.47		LdCL_10	42824	44011	304.281		LdCL_10	42824	44011	358.58
LdCL_10	45391	46479	351.327		LdCL_10	45391	46479	291.57		LdCL_10	45391	46479	349.072
LdCL_10	52295	54511	338.67		LdCL_10	52295	54511	281.511		LdCL_10	52295	54511	331.988
LdCL_10	56327	58669	365.746		LdCL_10	56327	58669	299.831		LdCL_10	56327	58669	344.583
LdCL_10	62246	63364	365.599		LdCL_10	62246	63364	291.641		LdCL_10	62246	63364	366.088
LdCL_10	68120	69637	377.595		LdCL_10	68120	69637	319.513		LdCL_10	68120	69637	362.526
LdCL_10	73365	75398	357.614		LdCL_10	73365	75398	297.324		LdCL_10	73365	75398	341.482
LdCL_10	77246	77962	362.58		LdCL_10	77246	77962	302.319		LdCL_10	77246	77962	334.444
LdCL_10	79199	79729	307.672		LdCL_10	79199	79729	266.97		LdCL_10	79199	79729	325.795
LdCL_10	79199	79729	307.672		LdCL_10	79199	79729	266.97		LdCL_10	79199	79729	325.795
LdCL_10	80095	82101	367.347		LdCL_10	80095	82101	287.29		LdCL_10	80095	82101	347.833
LdCL_10	83009	83674	357.108		LdCL_10	83009	83674	298.571		LdCL_10	83009	83674	326.377
LdCL_10	85029	86252	364.232		LdCL_10	85029	86252	292.72		LdCL_10	85029	86252	338.608
LdCL_10	90148	90531	390.443		LdCL_10	90148	90531	290.193		LdCL_10	90148	90531	374.266
LdCL_10	93669	95090	352.151		LdCL_10	93669	95090	282.008		LdCL_10	93669	95090	328.504
LdCL_10	96339	98486	353.502		LdCL_10	96339	98486	297.966		LdCL_10	96339	98486	351.993
LdCL_10	99253	100089	368.475		LdCL_10	99253	100089	314.839		LdCL_10	99253	100089	365.069
LdCL_10	103686	105158	385.105		LdCL_10	103686	105158	310.716		LdCL_10	103686	105158	362.388
LdCL_10	109046	110302	381.664		LdCL_10	109046	110302	286.71		LdCL_10	109046	110302	327.539
LdCL_10	112236	114446	361.707		LdCL_10	112236	114446	299.606		LdCL_10	112236	114446	350.24
LdCL_10	115582	116361	365.788		LdCL_10	115582	116361	296.488		LdCL_10	115582	116361	366.794
LdCL_10	117136	117525	323.892		LdCL_10	117136	117525	254.785		LdCL_10	117136	117525	304.618
LdCL_10	119485	122274	366.717		LdCL_10	119485	122274	290.161		LdCL_10	119485	122274	351.761
LdCL_10	123267	130313	364.225		LdCL_10	123267	130313	296.875		LdCL_10	123267	130313	354.479
LdCL_10	131460	132767	356.987		LdCL_10	131460	132767	294.645		LdCL_10	131460	132767	339.762
LdCL_10	136019	138316	369.649		LdCL_10	136019	138316	311.544		LdCL_10	136019	138316	355.129
LdCL_10	141059	143470	368.516		LdCL_10	141059	143470	300.62		LdCL_10	141059	143470	362.196
LdCL_10	145176	151049	367.704		LdCL_10	145176	151049	301.319		LdCL_10	145176	151049	354.063
LdCL_10	153282	154589	365.928		LdCL_10	153282	154589	307.783		LdCL_10	153282	154589	353.5
LdCL_10	156011	158248	364.21		LdCL_10	156011	158248	311.838		LdCL_10	156011	158248	357.854
LdCL_10	162208	164760	356.574		LdCL_10	162208	164760	289.822		LdCL_10	162208	164760	353.268
LdCL_10	168985	171045	396.888		LdCL_10	168985	171045	322.816		LdCL_10	168985	171045	381.017
LdCL_10	175149	177251	345.717		LdCL_10	175149	177251	287.441		LdCL_10	175149	177251	342.997
LdCL_10	183251	185365	374.635		LdCL_10	183251	185365	313.614		LdCL_10	183251	185365	358.502
LdCL_10	189368	191464	366.177		LdCL_10	189368	191464	301.454		LdCL_10	189368	191464	365.71
LdCL_10	193388	195556	359.77		LdCL_10	193388	195556	304.456		LdCL_10	193388	195556	347.443
LdCL_10	197622	199391	351.151		LdCL_10	197622	199391	293.563		LdCL_10	197622	199391	342.438
LdCL_10	201376	202818	367.4		LdCL_10	201376	202818	297.003		LdCL_10	201376	202818	350.236
LdCL_10	204513	204998	356.136		LdCL_10	204513	204998	290.597		LdCL_10	204513	204998	358.391
LdCL_10	208288	208785	375.141		LdCL_10	208288	208785	283.478		LdCL_10	208288	208785	335.165
LdCL_10	215814	216065	390.766		LdCL_10	215814	216065	309.357		LdCL_10	215814	216065	369.175
LdCL_10	219147	220943	205.984		LdCL_10	219147	220943	162.907		LdCL_10	219147	220943	190.684
LdCL_10	222619	223509	290.944		LdCL_10	222619	223509	232.912		LdCL_10	222619	223509	265.035
LdCL_10	224901	226697	232.401		LdCL_10	224901	226697	179.303		LdCL_10	224901	226697	212.69
LdCL_10	228373	229263	382.864		LdCL_10	228373	229263	307.534		LdCL_10	228373	229263	356.611
LdCL_10	230655	232451	205.029		LdCL_10	230655	232451	166.09		LdCL_10	230655	232451	190.692
LdCL_10	234127	235017	380.669		LdCL_10	234127	235017	292.175		LdCL_10	234127	235017	344.87
LdCL_10	236409	238205	223.521		LdCL_10	236409	238205	184.551		LdCL_10	236409	238205	211.104
LdCL_10	239881	240771	379.171		LdCL_10	239881	240771	313.779		LdCL_10	239881	240771	360.837
LdCL_10	242163	243932	1225.94		LdCL_10	242163	243932	1001.67		LdCL_10	242163	243932	1161.05
LdCL_10	245180	246979	1305.56		LdCL_10	245180	246979	1098.02		LdCL_10	245180	246979	1334.92
LdCL_10	248233	250032	639.971		LdCL_10	248233	250032	519.994		LdCL_10	248233	250032	610.074
LdCL_10	251278	253077	887.174		LdCL_10	251278	253077	722.048		LdCL_10	251278	253077	834.291
LdCL_10	254326	256251	739.015		LdCL_10	254326	256251	605.032		LdCL_10	254326	256251	721.782
LdCL_10	257944	259743	664.63		LdCL_10	257944	259743	537.333		LdCL_10	257944	259743	647.568
LdCL_10	260993	262792	956.478		LdCL_10	260993	262792	789.628		LdCL_10	260993	262792	926.741
LdCL_10	264047	265846	812.98		LdCL_10	264047	265846	683.558		LdCL_10	264047	265846	795.298
LdCL_10	267442	268323	311.405		LdCL_10	267442	268323	265.706		LdCL_10	267442	268323	292.312
LdCL_10	269726	271495	1187.96		LdCL_10	269726	271495	949.076		LdCL_10	269726	271495	1130.96
LdCL_10	273091	273972	338.244		LdCL_10	273091	273972	266.31		LdCL_10	273091	273972	291.939
LdCL_10	279109	279489	373.199		LdCL_10	279109	279489	306.677		LdCL_10	279109	279489	328.722
LdCL_10	282863	284029	377.536		LdCL_10	282863	284029	308.918		LdCL_10	282863	284029	362.263
LdCL_10	288876	309278	371.304		LdCL_10	288876	309278	305.747		LdCL_10	288876	309278	361.651
LdCL_10	311242	312345	363.876		LdCL_10	311242	312345	312.174		LdCL_10	311242	312345	369.517
LdCL_10	315088	315420	376.763		LdCL_10	315088	315420	306.868		LdCL_10	315088	315420	357.874
LdCL_10	316407	319127	380.397		LdCL_10	316407	319127	309.261		LdCL_10	316407	319127	370.302
LdCL_10	319949	323416	387.982		LdCL_10	319949	323416	317.075		LdCL_10	319949	323416	372.659
LdCL_10	324687	327953	371.758		LdCL_10	324687	327953	311.858		LdCL_10	324687	327953	358.512
LdCL_10	328781	330076	354.183		LdCL_10	328781	330076	307.592		LdCL_10	328781	330076	361.758
LdCL_10	330693	331808	367.738		LdCL_10	330693	331808	278.526		LdCL_10	330693	331808	333.75
LdCL_10	332623	334059	376.498		LdCL_10	332623	334059	311.12		LdCL_10	332623	334059	366.874
LdCL_10	335049	337361	386.459		LdCL_10	335049	337361	326.144		LdCL_10	335049	337361	376.867
LdCL_10	337719	338522	397.954		LdCL_10	337719	338522	321.854		LdCL_10	337719	338522	403.789
LdCL_10	338823	340610	389.372		LdCL_10	338823	340610	322.32		LdCL_10	338823	340610	391.115
LdCL_10	347139	348662	381.324		LdCL_10	347139	348662	299.246		LdCL_10	347139	348662	343.191
LdCL_10	350461	352731	350.496		LdCL_10	350461	352731	292.265		LdCL_10	350461	352731	353.065
LdCL_10	354895	356706	352.04		LdCL_10	354895	356706	315.254		LdCL_10	354895	356706	372.747
LdCL_10	358273	359004	349.56		LdCL_10	358273	359004	322.107		LdCL_10	358273	359004	364.769
LdCL_10	359954	361081	373.825		LdCL_10	359954	361081	309.956		LdCL_10	359954	361081	320.601
LdCL_10	362646	368633	351.89		LdCL_10	362646	368633	298.776		LdCL_10	362646	368633	345.963
LdCL_10	371350	372324	361.124		LdCL_10	371350	372324	310.349		LdCL_10	371350	372324	373.977
LdCL_10	373376	374893	374.107		LdCL_10	373376	374893	325.944		LdCL_10	373376	374893	371.843
LdCL_10	375996	381023	374.152		LdCL_10	375996	381023	307.74		LdCL_10	375996	381023	354.68
LdCL_10	381890	384748	376.134		LdCL_10	381890	384748	298.085		LdCL_10	381890	384748	358.81
LdCL_10	386213	387679	223.027		LdCL_10	386213	387679	182.282		LdCL_10	386213	387679	211.838
LdCL_10	389025	390491	491.065		LdCL_10	389025	390491	397.047		LdCL_10	389025	390491	471.138
LdCL_10	392585	393430	359.253		LdCL_10	392585	393430	311.835		LdCL_10	392585	393430	332.162
LdCL_10	395546	395923	343.833		LdCL_10	395546	395923	287.87		LdCL_10	395546	395923	324.632
LdCL_10	399001	404976	357.676		LdCL_10	399001	404976	297.726		LdCL_10	399001	404976	355.575
LdCL_10	406971	408896	375.037		LdCL_10	406971	408896	302.338		LdCL_10	406971	408896	361.591
LdCL_10	409541	411196	392.694		LdCL_10	409541	411196	319.128		LdCL_10	409541	411196	366.349
LdCL_10	413408	414667	377.236		LdCL_10	413408	414667	303.098		LdCL_10	413408	414667	362.843
LdCL_10	416657	417322	347.598		LdCL_10	416657	417322	304.224		LdCL_10	416657	417322	340.551
LdCL_10	418276	421518	361.889		LdCL_10	418276	421518	308.631		LdCL_10	418276	421518	350.348
LdCL_10	423693	429185	350.642		LdCL_10	423693	429185	290.816		LdCL_10	423693	429185	346.819
LdCL_10	431457	432659	352.04		LdCL_10	431457	432659	284.668		LdCL_10	431457	432659	322.405
LdCL_10	433648	438906	361.734		LdCL_10	433648	438906	297.804		LdCL_10	433648	438906	358.496
LdCL_10	440641	442839	361.294		LdCL_10	440641	442839	308.463		LdCL_10	440641	442839	364.965
LdCL_10	443562	443936	241.837		LdCL_10	443562	443936	190.32		LdCL_10	443562	443936	210.461
LdCL_10	445065	445655	351.022		LdCL_10	445065	445655	286.848		LdCL_10	445065	445655	333.783
LdCL_10	446627	447019	339.975		LdCL_10	446627	447019	257.517		LdCL_10	446627	447019	298.725
LdCL_10	447766	451278	361.921		LdCL_10	447766	451278	298.368		LdCL_10	447766	451278	354.346
LdCL_10	452210	452689	365.323		LdCL_10	452210	452689	268.019		LdCL_10	452210	452689	309.508
LdCL_10	453472	458178	375.499		LdCL_10	453472	458178	307.092		LdCL_10	453472	458178	350.516
LdCL_10	460052	460678	369.346		LdCL_10	460052	460678	299.083		LdCL_10	460052	460678	333.638
LdCL_10	462833	463432	378.298		LdCL_10	462833	463432	323.225		LdCL_10	462833	463432	362.583
LdCL_10	464220	465275	373.524		LdCL_10	464220	465275	315.027		LdCL_10	464220	465275	349.231
LdCL_10	465750	466580	351.925		LdCL_10	465750	466580	310.773		LdCL_10	465750	466580	348.379
LdCL_10	466653	466871	397.164		LdCL_10	466653	466871	316.721		LdCL_10	466653	466871	352.995
LdCL_10	466905	468092	349.38		LdCL_10	466905	468092	303.293		LdCL_10	466905	468092	344.391
LdCL_10	469999	474003	352.992		LdCL_10	469999	474003	298.554		LdCL_10	469999	474003	349.741
LdCL_10	475548	475871	355.91		LdCL_10	475548	475871	282.991		LdCL_10	475548	475871	323.457
LdCL_10	476835	478436	368.963		LdCL_10	476835	478436	305.812		LdCL_10	476835	478436	337.74
LdCL_10	479820	482240	378.757		LdCL_10	479820	482240	309.137		LdCL_10	479820	482240	366.671
LdCL_10	483796	484188	295.359		LdCL_10	483796	484188	225.219		LdCL_10	483796	484188	277.392
LdCL_10	486034	487884	392.226		LdCL_10	486034	487884	313.95		LdCL_10	486034	487884	359.786
LdCL_10	489177	489569	308.522		LdCL_10	489177	489569	260.387		LdCL_10	489177	489569	314.13
LdCL_10	490050	491252	351.115		LdCL_10	490050	491252	312.435		LdCL_10	490050	491252	347.462
LdCL_10	492597	493622	345.201		LdCL_10	492597	493622	284.665		LdCL_10	492597	493622	337.857
LdCL_10	494958	496145	383.628		LdCL_10	494958	496145	310.061		LdCL_10	494958	496145	355.586
LdCL_10	498032	499180	366.156		LdCL_10	498032	499180	288.332		LdCL_10	498032	499180	350.002
LdCL_10	500339	504010	363.966		LdCL_10	500339	504010	299.77		LdCL_10	500339	504010	363.844
LdCL_10	504561	505388	339.141		LdCL_10	504561	505388	296.132		LdCL_10	504561	505388	350.941
LdCL_10	506048	507016	356.817		LdCL_10	506048	507016	303.812		LdCL_10	506048	507016	356.33
LdCL_10	507655	509433	326.653		LdCL_10	507655	509433	270.501		LdCL_10	507655	509433	309.463
LdCL_10	512117	514465	394.042		LdCL_10	512117	514465	318.344		LdCL_10	512117	514465	362.814
LdCL_10	515867	517378	351.179		LdCL_10	515867	517378	319.276		LdCL_10	515867	517378	344.37
LdCL_10	518589	519122	325.101		LdCL_10	518589	519122	280.444		LdCL_10	518589	519122	323.794
LdCL_10	520764	522038	370.746		LdCL_10	520764	522038	298.237		LdCL_10	520764	522038	357.152
LdCL_10	522960	523277	348.852		LdCL_10	522960	523277	282.038		LdCL_10	522960	523277	359.563
LdCL_10	524507	526078	336.669		LdCL_10	524507	526078	291.59		LdCL_10	524507	526078	339.328
LdCL_10	527193	527612	346.017		LdCL_10	527193	527612	282.274		LdCL_10	527193	527612	338.662
LdCL_10	528739	533322	367.396		LdCL_10	528739	533322	307.525		LdCL_10	528739	533322	356.817
LdCL_10	535492	536574	371.319		LdCL_10	535492	536574	284.293		LdCL_10	535492	536574	378.717
LdCL_10	537596	539038	363.157		LdCL_10	537596	539038	303.951		LdCL_10	537596	539038	347.399
LdCL_10	541533	542183	359.849		LdCL_10	541533	542183	287.24		LdCL_10	541533	542183	324.117
LdCL_10	543953	544624	350.539		LdCL_10	543953	544624	296.298		LdCL_10	543953	544624	345.893
LdCL_10	546589	547011	341.652		LdCL_10	546589	547011	290.749		LdCL_10	546589	547011	350.669
LdCL_10	549025	550218	346.371		LdCL_10	549025	550218	295.454		LdCL_10	549025	550218	337.816
LdCL_10	551467	552036	351.309		LdCL_10	551467	552036	283.772		LdCL_10	551467	552036	333.481
LdCL_10	553382	556570	377.814		LdCL_10	553382	556570	307.331		LdCL_10	553382	556570	364.906
LdCL_10	558174	559877	380.076		LdCL_10	558174	559877	306.022		LdCL_10	558174	559877	376.251
LdCL_10	560973	561893	393.674		LdCL_10	560973	561893	321.579		LdCL_10	560973	561893	391.78
LdCL_10	562551	562994	391.277		LdCL_10	562551	562994	299.185		LdCL_10	562551	562994	368.034
LdCL_10	565408	566145	400.6		LdCL_10	565408	566145	322.344		LdCL_10	565408	566145	392.453
LdCL_10	566735	566808	378.77		LdCL_10	566735	566808	322.514		LdCL_10	566735	566808	365.068
LdCL_10	566876	566946	359.014		LdCL_10	566876	566946	325.479		LdCL_10	566876	566946	379.549
LdCL_10	567006	567078	379.562		LdCL_10	567006	567078	330.74		LdCL_10	567006	567078	362.863
LdCL_10	567193	568128	393.22		LdCL_10	567193	568128	330.224		LdCL_10	567193	568128	386.182
LdCL_10	568852	569838	392.607		LdCL_10	568852	569838	321.586		LdCL_10	568852	569838	381.694
LdCL_10	571571	572536	376.772		LdCL_10	571571	572536	298.903		LdCL_10	571571	572536	371.634
LdCL_10	574320	575276	363.309		LdCL_10	574320	575276	310.879		LdCL_10	574320	575276	356.786
LdCL_10	579664	580611	368.832		LdCL_10	579664	580611	308.801		LdCL_10	579664	580611	371.605
LdCL_10	581819	582760	373.399		LdCL_10	581819	582760	314.864		LdCL_10	581819	582760	365.934
LdCL_10	583770	584720	373.497		LdCL_10	583770	584720	303.435		LdCL_10	583770	584720	358.203
LdCL_10	587069	588004	344.98		LdCL_10	587069	588004	268.315		LdCL_10	587069	588004	346.949
LdCL_10	590078	591559	372.162		LdCL_10	590078	591559	294.621		LdCL_10	590078	591559	366.999
LdCL_10	593575	595554	379.163		LdCL_10	593575	595554	301.358		LdCL_10	593575	595554	360.769
LdCL_10	598514	599698	347.914		LdCL_10	598514	599698	296.67		LdCL_10	598514	599698	361.155
LdCL_11	2380	2892	369.187		LdCL_11	2380	2892	310.012		LdCL_11	2380	2892	384.711
LdCL_11	3333	4439	404.572		LdCL_11	3333	4439	325.963		LdCL_11	3333	4439	407.577
LdCL_11	4962	5885	390.71		LdCL_11	4962	5885	306.443		LdCL_11	4962	5885	369.547
LdCL_11	6567	7472	411.153		LdCL_11	6567	7472	345.041		LdCL_11	6567	7472	412.424
LdCL_11	8087	10963	372.561		LdCL_11	8087	10963	311.423		LdCL_11	8087	10963	363.697
LdCL_11	11910	15281	372.31		LdCL_11	11910	15281	319.741		LdCL_11	11910	15281	383.121
LdCL_11	16694	21178	269.331		LdCL_11	16694	21178	219.056		LdCL_11	16694	21178	270.05
LdCL_11	22138	22815	372.771		LdCL_11	22138	22815	313.739		LdCL_11	22138	22815	385.283
LdCL_11	23950	25530	384.989		LdCL_11	23950	25530	303.531		LdCL_11	23950	25530	369.651
LdCL_11	26462	27886	380.812		LdCL_11	26462	27886	305.092		LdCL_11	26462	27886	363.589
LdCL_11	29449	30642	363.059		LdCL_11	29449	30642	294.581		LdCL_11	29449	30642	356.085
LdCL_11	31655	32224	347.672		LdCL_11	31655	32224	285.328		LdCL_11	31655	32224	344.879
LdCL_11	34144	34983	367.854		LdCL_11	34144	34983	296.573		LdCL_11	34144	34983	341.84
LdCL_11	36028	36906	372.73		LdCL_11	36028	36906	299.6		LdCL_11	36028	36906	356.666
LdCL_11	37708	40350	357.651		LdCL_11	37708	40350	298.218		LdCL_11	37708	40350	360.252
LdCL_11	42698	45781	376.364		LdCL_11	42698	45781	313.18		LdCL_11	42698	45781	371.509
LdCL_11	46409	48562	359.838		LdCL_11	46409	48562	286.939		LdCL_11	46409	48562	341.109
LdCL_11	49196	49786	374.854		LdCL_11	49196	49786	306.113		LdCL_11	49196	49786	364.724
LdCL_11	50587	52416	373.663		LdCL_11	50587	52416	312.071		LdCL_11	50587	52416	381.692
LdCL_11	53177	53731	365.395		LdCL_11	53177	53731	313.308		LdCL_11	53177	53731	353.211
LdCL_11	54666	55997	356.577		LdCL_11	54666	55997	295.414		LdCL_11	54666	55997	361.279
LdCL_11	59903	60238	341.262		LdCL_11	59903	60238	273.307		LdCL_11	59903	60238	355.595
LdCL_11	60874	62439	361.288		LdCL_11	60874	62439	322.549		LdCL_11	60874	62439	363.029
LdCL_11	63381	64124	361.035		LdCL_11	63381	64124	313.208		LdCL_11	63381	64124	345.313
LdCL_11	65367	68363	362.571		LdCL_11	65367	68363	312.157		LdCL_11	65367	68363	378.475
LdCL_11	70305	72089	372.084		LdCL_11	70305	72089	315.186		LdCL_11	70305	72089	350.691
LdCL_11	73057	74094	357.209		LdCL_11	73057	74094	299.645		LdCL_11	73057	74094	357.342
LdCL_11	76583	77116	362.139		LdCL_11	76583	77116	293.871		LdCL_11	76583	77116	336.118
LdCL_11	80225	81616	372.899		LdCL_11	80225	81616	315.115		LdCL_11	80225	81616	370.314
LdCL_11	82425	83249	376.556		LdCL_11	82425	83249	302.104		LdCL_11	82425	83249	374.499
LdCL_11	84418	89823	379.836		LdCL_11	84418	89823	309.738		LdCL_11	84418	89823	363.346
LdCL_11	94717	98385	365.154		LdCL_11	94717	98385	314.103		LdCL_11	94717	98385	365.478
LdCL_11	101261	104245	378.657		LdCL_11	101261	104245	310.063		LdCL_11	101261	104245	366.359
LdCL_11	106136	107545	366.457		LdCL_11	106136	107545	285.398		LdCL_11	106136	107545	343.23
LdCL_11	108406	109167	358.806		LdCL_11	108406	109167	290.526		LdCL_11	108406	109167	363.058
LdCL_11	111089	112285	369.688		LdCL_11	111089	112285	298.51		LdCL_11	111089	112285	356.133
LdCL_11	113664	115526	380.991		LdCL_11	113664	115526	304.743		LdCL_11	113664	115526	381.408
LdCL_11	117408	120779	364.401		LdCL_11	117408	120779	291.59		LdCL_11	117408	120779	350.243
LdCL_11	122310	123839	377.069		LdCL_11	122310	123839	314.783		LdCL_11	122310	123839	348.455
LdCL_11	128222	131533	367.226		LdCL_11	128222	131533	317.372		LdCL_11	128222	131533	356.652
LdCL_11	133638	136064	367.023		LdCL_11	133638	136064	295.319		LdCL_11	133638	136064	338.869
LdCL_11	137286	139619	368.535		LdCL_11	137286	139619	316.148		LdCL_11	137286	139619	356.768
LdCL_11	141103	143037	380.138		LdCL_11	141103	143037	311.265		LdCL_11	141103	143037	359.835
LdCL_11	144185	145930	352.742		LdCL_11	144185	145930	282.035		LdCL_11	144185	145930	316.782
LdCL_11	146755	148995	374.393		LdCL_11	146755	148995	312.296		LdCL_11	146755	148995	377.075
LdCL_11	149486	151417	385.067		LdCL_11	149486	151417	333.393		LdCL_11	149486	151417	364.318
LdCL_11	152031	154271	365.812		LdCL_11	152031	154271	307.344		LdCL_11	152031	154271	366.208
LdCL_11	155885	157258	353.704		LdCL_11	155885	157258	293.294		LdCL_11	155885	157258	326.618
LdCL_11	157490	157608	343.034		LdCL_11	157490	157608	284.21		LdCL_11	157490	157608	328.05
LdCL_11	157661	157742	323.463		LdCL_11	157661	157742	286.744		LdCL_11	157661	157742	358.829
LdCL_11	157816	157888	372.863		LdCL_11	157816	157888	258.767		LdCL_11	157816	157888	337.863
LdCL_11	163341	163411	380.127		LdCL_11	163341	163411	296.07		LdCL_11	163341	163411	346.69
LdCL_11	163469	163541	396.315		LdCL_11	163469	163541	329.288		LdCL_11	163469	163541	374.096
LdCL_11	163615	163696	344.768		LdCL_11	163615	163696	290.146		LdCL_11	163615	163696	374.22
LdCL_11	163749	163867	365.429		LdCL_11	163749	163867	312.58		LdCL_11	163749	163867	388.832
LdCL_11	165895	169077	383.768		LdCL_11	165895	169077	320.981		LdCL_11	165895	169077	388.076
LdCL_11	170049	171272	382.98		LdCL_11	170049	171272	336.386		LdCL_11	170049	171272	378.072
LdCL_11	171886	172284	373.381		LdCL_11	171886	172284	337.003		LdCL_11	171886	172284	389.353
LdCL_11	175207	176943	383.149		LdCL_11	175207	176943	336.273		LdCL_11	175207	176943	392.991
LdCL_11	180894	182294	370.02		LdCL_11	180894	182294	315.328		LdCL_11	180894	182294	370.25
LdCL_11	183862	186024	387.081		LdCL_11	183862	186024	333.396		LdCL_11	183862	186024	373.572
LdCL_11	186802	188745	376.278		LdCL_11	186802	188745	317.702		LdCL_11	186802	188745	366.137
LdCL_11	194454	197711	374.431		LdCL_11	194454	197711	303.351		LdCL_11	194454	197711	370.088
LdCL_11	199103	199447	379.788		LdCL_11	199103	199447	347.638		LdCL_11	199103	199447	383.551
LdCL_11	201889	202317	387.207		LdCL_11	201889	202317	302.065		LdCL_11	201889	202317	346.142
LdCL_11	208256	209866	369.927		LdCL_11	208256	209866	291.405		LdCL_11	208256	209866	351.816
LdCL_11	210834	212627	356.324		LdCL_11	210834	212627	303.514		LdCL_11	210834	212627	342.768
LdCL_11	221648	224863	360.867		LdCL_11	221648	224863	305.857		LdCL_11	221648	224863	356.599
LdCL_11	229145	229999	373.274		LdCL_11	229145	229999	316.573		LdCL_11	229145	229999	346.406
LdCL_11	232396	234003	358.537		LdCL_11	232396	234003	300.34		LdCL_11	232396	234003	347.562
LdCL_11	236254	242076	377.694		LdCL_11	236254	242076	317.708		LdCL_11	236254	242076	363.607
LdCL_11	244104	246029	371.312		LdCL_11	244104	246029	320.597		LdCL_11	244104	246029	368.553
LdCL_11	249865	251964	387.246		LdCL_11	249865	251964	315.054		LdCL_11	249865	251964	374.877
LdCL_11	253913	255781	370.502		LdCL_11	253913	255781	304.682		LdCL_11	253913	255781	351.105
LdCL_11	261167	262708	366.328		LdCL_11	261167	262708	295.886		LdCL_11	261167	262708	358.202
LdCL_11	264070	264750	351.289		LdCL_11	264070	264750	317.09		LdCL_11	264070	264750	346.166
LdCL_11	266501	267730	374.743		LdCL_11	266501	267730	305.06		LdCL_11	266501	267730	360.485
LdCL_11	269773	271185	372.272		LdCL_11	269773	271185	306.381		LdCL_11	269773	271185	360.56
LdCL_11	274226	276187	366.5		LdCL_11	274226	276187	313.431		LdCL_11	274226	276187	359.927
LdCL_11	279053	282859	371.158		LdCL_11	279053	282859	304.043		LdCL_11	279053	282859	355.286
LdCL_11	283684	285018	387.137		LdCL_11	283684	285018	327.219		LdCL_11	283684	285018	357.457
LdCL_11	286787	287404	362.686		LdCL_11	286787	287404	289.937		LdCL_11	286787	287404	328.118
LdCL_11	288990	289460	313.469		LdCL_11	288990	289460	257.758		LdCL_11	288990	289460	280.174
LdCL_11	290686	291204	346.274		LdCL_11	290686	291204	285.765		LdCL_11	290686	291204	355.414
LdCL_11	293680	294450	285.23		LdCL_11	293680	294450	248.846		LdCL_11	293680	294450	293.56
LdCL_11	295928	296371	385.043		LdCL_11	295928	296371	312.007		LdCL_11	295928	296371	343.597
LdCL_11	297074	300004	363.783		LdCL_11	297074	300004	313.46		LdCL_11	297074	300004	360.387
LdCL_11	302601	303614	344.551		LdCL_11	302601	303614	293.235		LdCL_11	302601	303614	333.887
LdCL_11	309964	314178	367.462		LdCL_11	309964	314178	304.981		LdCL_11	309964	314178	354.387
LdCL_11	316874	317491	356.867		LdCL_11	316874	317491	290.356		LdCL_11	316874	317491	323.136
LdCL_11	320490	321908	354.028		LdCL_11	320490	321908	298.104		LdCL_11	320490	321908	341.34
LdCL_11	323471	328798	368.691		LdCL_11	323471	328798	302.605		LdCL_11	323471	328798	359.324
LdCL_11	330534	334787	365.555		LdCL_11	330534	334787	314.403		LdCL_11	330534	334787	366.834
LdCL_11	341156	342130	370.522		LdCL_11	341156	342130	299.341		LdCL_11	341156	342130	350.046
LdCL_11	343526	344737	350.252		LdCL_11	343526	344737	298.097		LdCL_11	343526	344737	353.103
LdCL_11	346566	349580	350.775		LdCL_11	346566	349580	298.594		LdCL_11	346566	349580	354.852
LdCL_11	350959	351531	346.757		LdCL_11	350959	351531	306.911		LdCL_11	350959	351531	338.295
LdCL_11	353327	357973	362.827		LdCL_11	353327	357973	301.076		LdCL_11	353327	357973	362.95
LdCL_11	358631	360493	399.484		LdCL_11	358631	360493	317.658		LdCL_11	358631	360493	357.656
LdCL_11	361729	361800	389.458		LdCL_11	361729	361800	293.903		LdCL_11	361729	361800	422.042
LdCL_11	362008	362080	377.466		LdCL_11	362008	362080	299.137		LdCL_11	362008	362080	362.671
LdCL_11	362155	362228	392.243		LdCL_11	362155	362228	266.108		LdCL_11	362155	362228	329.622
LdCL_11	362290	362408	339.765		LdCL_11	362290	362408	235.252		LdCL_11	362290	362408	276.798
LdCL_11	363590	364723	395.429		LdCL_11	363590	364723	340.449		LdCL_11	363590	364723	388.987
LdCL_11	365968	370326	360.747		LdCL_11	365968	370326	302.791		LdCL_11	365968	370326	352.799
LdCL_11	373014	374255	361.068		LdCL_11	373014	374255	285.389		LdCL_11	373014	374255	343.811
LdCL_11	375844	376416	349.586		LdCL_11	375844	376416	285.248		LdCL_11	375844	376416	307.539
LdCL_11	377799	378371	370.438		LdCL_11	377799	378371	307.995		LdCL_11	377799	378371	376.709
LdCL_11	379535	380989	368.955		LdCL_11	379535	380989	300.603		LdCL_11	379535	380989	362.371
LdCL_11	382619	385594	360.906		LdCL_11	382619	385594	314.686		LdCL_11	382619	385594	356.984
LdCL_11	388321	391065	358.068		LdCL_11	388321	391065	293.856		LdCL_11	388321	391065	348.435
LdCL_11	393145	395211	366.509		LdCL_11	393145	395211	307.264		LdCL_11	393145	395211	369.664
LdCL_11	401174	404680	358.652		LdCL_11	401174	404680	300.16		LdCL_11	401174	404680	357.998
LdCL_11	405736	406542	361.659		LdCL_11	405736	406542	297.631		LdCL_11	405736	406542	347.632
LdCL_11	416593	419037	364.567		LdCL_11	416593	419037	304.634		LdCL_11	416593	419037	364.231
LdCL_11	422968	424428	360.889		LdCL_11	422968	424428	295.821		LdCL_11	422968	424428	355.246
LdCL_11	428104	428892	383.522		LdCL_11	428104	428892	306.1		LdCL_11	428104	428892	353.962
LdCL_11	428995	430302	364.18		LdCL_11	428995	430302	303.627		LdCL_11	428995	430302	354.32
LdCL_11	431104	433221	371.94		LdCL_11	431104	433221	311.28		LdCL_11	431104	433221	362.286
LdCL_11	434185	434901	376.395		LdCL_11	434185	434901	315.297		LdCL_11	434185	434901	345.815
LdCL_11	437203	438765	386.008		LdCL_11	437203	438765	296.793		LdCL_11	437203	438765	369.326
LdCL_11	441136	442107	374.155		LdCL_11	441136	442107	289.552		LdCL_11	441136	442107	358.136
LdCL_11	444374	444449	334.5		LdCL_11	444374	444449	251.763		LdCL_11	444374	444449	299.776
LdCL_11	444579	446021	355.344		LdCL_11	444579	446021	288.673		LdCL_11	444579	446021	327.787
LdCL_11	448831	449274	536.203		LdCL_11	448831	449274	415.09		LdCL_11	448831	449274	497.119
LdCL_11	450530	451543	383.718		LdCL_11	450530	451543	300.858		LdCL_11	450530	451543	355.233
LdCL_11	452574	453017	210.196		LdCL_11	452574	453017	180.259		LdCL_11	452574	453017	215.273
LdCL_11	454501	458004	352.357		LdCL_11	454501	458004	295.205		LdCL_11	454501	458004	356.796
LdCL_11	460446	462713	372.851		LdCL_11	460446	462713	290.309		LdCL_11	460446	462713	354.488
LdCL_11	464619	465944	363.141		LdCL_11	464619	465944	307.812		LdCL_11	464619	465944	355.244
LdCL_11	468409	468801	295.58		LdCL_11	468409	468801	315.692		LdCL_11	468409	468801	321.751
LdCL_11	470720	472798	365.802		LdCL_11	470720	472798	297.436		LdCL_11	470720	472798	361.409
LdCL_11	474135	474686	371.38		LdCL_11	474135	474686	296.618		LdCL_11	474135	474686	364.266
LdCL_11	480618	486311	525.438		LdCL_11	480618	486311	427.984		LdCL_11	480618	486311	512.166
LdCL_11	488792	490768	446.741		LdCL_11	488792	490768	381.194		LdCL_11	488792	490768	435.571
LdCL_11	492604	498015	729.847		LdCL_11	492604	498015	607.653		LdCL_11	492604	498015	706.79
LdCL_11	503636	508969	585.94		LdCL_11	503636	508969	471.406		LdCL_11	503636	508969	569.064
LdCL_11	511451	513439	664.841		LdCL_11	511451	513439	541.903		LdCL_11	511451	513439	639.104
LdCL_11	514855	520209	361.359		LdCL_11	514855	520209	303.804		LdCL_11	514855	520209	350.671
LdCL_11	526110	527120	379.071		LdCL_11	526110	527120	301.083		LdCL_11	526110	527120	394.575
LdCL_11	529197	534878	368.074		LdCL_11	529197	534878	306.673		LdCL_11	529197	534878	366.204
LdCL_11	537400	537960	366.485		LdCL_11	537400	537960	316.854		LdCL_11	537400	537960	369.25
LdCL_11	538901	540109	376.406		LdCL_11	538901	540109	298.897		LdCL_11	538901	540109	364.811
LdCL_11	540944	542278	389.954		LdCL_11	540944	542278	317.267		LdCL_11	540944	542278	388.521
LdCL_11	543634	548961	375.697		LdCL_11	543634	548961	308.467		LdCL_11	543634	548961	361.196
LdCL_11	549974	551857	382.416		LdCL_11	549974	551857	310.321		LdCL_11	549974	551857	377.577
LdCL_11	553991	554593	379.597		LdCL_11	553991	554593	316.189		LdCL_11	553991	554593	348.134
LdCL_11	555410	556720	379.425		LdCL_11	555410	556720	310.085		LdCL_11	555410	556720	367.63
LdCL_11	558819	560675	358.15		LdCL_11	558819	560675	315.269		LdCL_11	558819	560675	371.002
LdCL_11	561276	561497	366.153		LdCL_11	561276	561497	338.099		LdCL_11	561276	561497	351.171
LdCL_11	561907	563067	363.843		LdCL_11	561907	563067	281.395		LdCL_11	561907	563067	349.135
LdCL_12	2774	3679	349.956		LdCL_12	2774	3679	300.865		LdCL_12	2774	3679	400.736
LdCL_12	4084	4731	360.951		LdCL_12	4084	4731	304.747		LdCL_12	4084	4731	385.026
LdCL_12	5133	5984	373.02		LdCL_12	5133	5984	322.205		LdCL_12	5133	5984	388.401
LdCL_12	6614	8017	374.905		LdCL_12	6614	8017	321.711		LdCL_12	6614	8017	387.973
LdCL_12	8613	8936	399.241		LdCL_12	8613	8936	314.373		LdCL_12	8613	8936	367.602
LdCL_12	9290	10561	399.245		LdCL_12	9290	10561	327.649		LdCL_12	9290	10561	379.38
LdCL_12	11363	11941	333.691		LdCL_12	11363	11941	258.003		LdCL_12	11363	11941	315.743
LdCL_12	12697	14562	371.515		LdCL_12	12697	14562	314.131		LdCL_12	12697	14562	360.043
LdCL_12	15307	15579	392.161		LdCL_12	15307	15579	303.242		LdCL_12	15307	15579	353.945
LdCL_12	16073	16690	397.862		LdCL_12	16073	16690	310.44		LdCL_12	16073	16690	385.845
LdCL_12	17250	18695	376.262		LdCL_12	17250	18695	313.505		LdCL_12	17250	18695	363.214
LdCL_12	20929	21756	380.733		LdCL_12	20929	21756	310.611		LdCL_12	20929	21756	367.274
LdCL_12	23782	26226	370.876		LdCL_12	23782	26226	308.43		LdCL_12	23782	26226	362.995
LdCL_12	27645	31526	370.884		LdCL_12	27645	31526	304.307		LdCL_12	27645	31526	355.471
LdCL_12	35385	37133	370.565		LdCL_12	35385	37133	315.489		LdCL_12	35385	37133	357.114
LdCL_12	40098	41462	378.82		LdCL_12	40098	41462	321.231		LdCL_12	40098	41462	374.227
LdCL_12	43866	47081	367.628		LdCL_12	43866	47081	310.554		LdCL_12	43866	47081	373.56
LdCL_12	48205	50655	352.832		LdCL_12	48205	50655	305.745		LdCL_12	48205	50655	355.373
LdCL_12	52423	53625	360.769		LdCL_12	52423	53625	316.653		LdCL_12	52423	53625	360.791
LdCL_12	54296	57019	377.71		LdCL_12	54296	57019	308.357		LdCL_12	54296	57019	362.124
LdCL_12	57999	62939	359.297		LdCL_12	57999	62939	297.969		LdCL_12	57999	62939	356.267
LdCL_12	65530	68817	380.878		LdCL_12	65530	68817	311.841		LdCL_12	65530	68817	349.755
LdCL_12	70549	71784	362.016		LdCL_12	70549	71784	289.867		LdCL_12	70549	71784	359.796
LdCL_12	72563	73450	354.938		LdCL_12	72563	73450	300.882		LdCL_12	72563	73450	343.307
LdCL_12	74250	74534	335.681		LdCL_12	74250	74534	284.523		LdCL_12	74250	74534	339.67
LdCL_12	75803	79375	371.781		LdCL_12	75803	79375	307.171		LdCL_12	75803	79375	355.223
LdCL_12	79815	81911	365.026		LdCL_12	79815	81911	285.763		LdCL_12	79815	81911	349.216
LdCL_12	84491	86845	377.002		LdCL_12	84491	86845	305.406		LdCL_12	84491	86845	368.602
LdCL_12	91136	99007	363.64		LdCL_12	91136	99007	301.2		LdCL_12	91136	99007	353.571
LdCL_12	99756	101468	374.58		LdCL_12	99756	101468	303.272		LdCL_12	99756	101468	357.344
LdCL_12	102438	104561	361.992		LdCL_12	102438	104561	301.317		LdCL_12	102438	104561	341.519
LdCL_12	109453	114156	366.537		LdCL_12	109453	114156	311.137		LdCL_12	109453	114156	365.25
LdCL_12	114562	120258	376.378		LdCL_12	114562	120258	304.79		LdCL_12	114562	120258	358.673
LdCL_12	120665	122599	368.399		LdCL_12	120665	122599	321.371		LdCL_12	120665	122599	363.597
LdCL_12	124218	133916	367.654		LdCL_12	124218	133916	305.651		LdCL_12	124218	133916	356.176
LdCL_12	136639	139239	378.959		LdCL_12	136639	139239	316.376		LdCL_12	136639	139239	367.849
LdCL_12	140690	146707	354.662		LdCL_12	140690	146707	298.398		LdCL_12	140690	146707	348.249
LdCL_12	149617	151311	363.275		LdCL_12	149617	151311	302.69		LdCL_12	149617	151311	344.473
LdCL_12	153194	154306	363.027		LdCL_12	153194	154306	319.034		LdCL_12	153194	154306	344.974
LdCL_12	156234	157187	362.672		LdCL_12	156234	157187	311.545		LdCL_12	156234	157187	365.702
LdCL_12	163256	167689	371.56		LdCL_12	163256	167689	299.583		LdCL_12	163256	167689	357.753
LdCL_12	168790	170040	361.303		LdCL_12	168790	170040	292.253		LdCL_12	168790	170040	359.178
LdCL_12	171434	172579	345.034		LdCL_12	171434	172579	292.806		LdCL_12	171434	172579	306.144
LdCL_12	174907	176139	355.461		LdCL_12	174907	176139	281.724		LdCL_12	174907	176139	344.392
LdCL_12	177770	178255	363.685		LdCL_12	177770	178255	327.914		LdCL_12	177770	178255	363.064
LdCL_12	180122	180331	350.729		LdCL_12	180122	180331	301.514		LdCL_12	180122	180331	355.29
LdCL_12	181173	183176	372.979		LdCL_12	181173	183176	303.554		LdCL_12	181173	183176	363.137
LdCL_12	184231	186186	353.652		LdCL_12	184231	186186	300.525		LdCL_12	184231	186186	342.117
LdCL_12	187701	190970	361.486		LdCL_12	187701	190970	297.105		LdCL_12	187701	190970	341.113
LdCL_12	197854	200208	381.78		LdCL_12	197854	200208	318.115		LdCL_12	197854	200208	364.131
LdCL_12	212985	215114	383.722		LdCL_12	212985	215114	323.582		LdCL_12	212985	215114	374.318
LdCL_12	223043	224872	359.502		LdCL_12	223043	224872	296.176		LdCL_12	223043	224872	356.586
LdCL_12	250264	251217	367.465		LdCL_12	250264	251217	314.527		LdCL_12	250264	251217	377.002
LdCL_12	256637	259744	358.629		LdCL_12	256637	259744	301.908		LdCL_12	256637	259744	358.458
LdCL_12	271930	272496	393.259		LdCL_12	271930	272496	298.414		LdCL_12	271930	272496	355.961
LdCL_12	277193	280105	387.375		LdCL_12	277193	280105	329.857		LdCL_12	277193	280105	373.547
LdCL_12	290483	290896	393.246		LdCL_12	290483	290896	344.925		LdCL_12	290483	290896	426.215
LdCL_12	291445	293262	380.503		LdCL_12	291445	293262	325.537		LdCL_12	291445	293262	371.813
LdCL_12	294297	294800	365.097		LdCL_12	294297	294800	309.165		LdCL_12	294297	294800	382.181
LdCL_12	298619	300118	381.369		LdCL_12	298619	300118	323.972		LdCL_12	298619	300118	377.025
LdCL_12	303403	307512	364.022		LdCL_12	303403	307512	305.267		LdCL_12	303403	307512	359.456
LdCL_12	310148	315763	375.741		LdCL_12	310148	315763	304.574		LdCL_12	310148	315763	355.274
LdCL_12	320710	326463	367.48		LdCL_12	320710	326463	313.562		LdCL_12	320710	326463	360.838
LdCL_12	328282	329838	364.698		LdCL_12	328282	329838	306.723		LdCL_12	328282	329838	361.414
LdCL_12	331226	334267	367.948		LdCL_12	331226	334267	293.208		LdCL_12	331226	334267	358.619
LdCL_12	335799	339734	365.652		LdCL_12	335799	339734	311.71		LdCL_12	335799	339734	351.273
LdCL_12	340987	342480	341.099		LdCL_12	340987	342480	293.735		LdCL_12	340987	342480	346.37
LdCL_12	345012	346649	378.981		LdCL_12	345012	346649	304.355		LdCL_12	345012	346649	352.233
LdCL_12	349539	351392	379.66		LdCL_12	349539	351392	308.997		LdCL_12	349539	351392	365.18
LdCL_12	353327	356212	370.55		LdCL_12	353327	356212	301.571		LdCL_12	353327	356212	357.607
LdCL_12	360113	361144	379.407		LdCL_12	360113	361144	305.499		LdCL_12	360113	361144	359.542
LdCL_12	363537	364835	376.552		LdCL_12	363537	364835	313.835		LdCL_12	363537	364835	382.37
LdCL_12	366014	366508	354.311		LdCL_12	366014	366508	268.792		LdCL_12	366014	366508	321.448
LdCL_12	367492	370044	360.93		LdCL_12	367492	370044	303.806		LdCL_12	367492	370044	367.768
LdCL_12	371381	371707	320.465		LdCL_12	371381	371707	286.939		LdCL_12	371381	371707	310.703
LdCL_12	374196	374522	345.018		LdCL_12	374196	374522	269.667		LdCL_12	374196	374522	338.11
LdCL_12	376151	376618	1269.73		LdCL_12	376151	376618	1086.77		LdCL_12	376151	376618	1277.8
LdCL_12	379443	380603	353.088		LdCL_12	379443	380603	297.66		LdCL_12	379443	380603	328.003
LdCL_12	383771	384238	195.703		LdCL_12	383771	384238	164.011		LdCL_12	383771	384238	180.921
LdCL_12	386939	388258	396.111		LdCL_12	386939	388258	332.103		LdCL_12	386939	388258	391.217
LdCL_12	390712	392604	27.7734		LdCL_12	390712	392604	22.4839		LdCL_12	390712	392604	27.0317
LdCL_12	395745	396212	374.325		LdCL_12	395745	396212	328.231		LdCL_12	395745	396212	353.382
LdCL_12	399190	400350	299.255		LdCL_12	399190	400350	254.312		LdCL_12	399190	400350	303.949
LdCL_12	403051	404370	402.21		LdCL_12	403051	404370	340.114		LdCL_12	403051	404370	391.404
LdCL_12	406824	408683	28.9403		LdCL_12	406824	408683	25.6167		LdCL_12	406824	408683	26.1376
LdCL_12	411824	412291	379.019		LdCL_12	411824	412291	324.299		LdCL_12	411824	412291	382.788
LdCL_12	415269	416429	342.958		LdCL_12	415269	416429	299.865		LdCL_12	415269	416429	352.856
LdCL_12	419596	420063	31.2009		LdCL_12	419596	420063	27.062		LdCL_12	419596	420063	27.8568
LdCL_12	422764	424083	384.937		LdCL_12	422764	424083	339.085		LdCL_12	422764	424083	380.86
LdCL_12	426537	428396	28.9849		LdCL_12	426537	428396	21.2005		LdCL_12	426537	428396	26.3914
LdCL_12	431537	432004	390.536		LdCL_12	431537	432004	300.729		LdCL_12	431537	432004	369.944
LdCL_12	434982	436142	345.671		LdCL_12	434982	436142	301.357		LdCL_12	434982	436142	337.233
LdCL_12	439309	439776	31.5769		LdCL_12	439309	439776	27.8397		LdCL_12	439309	439776	36.6923
LdCL_12	442477	443796	406.882		LdCL_12	442477	443796	335.452		LdCL_12	442477	443796	387.544
LdCL_12	446250	448109	28.3339		LdCL_12	446250	448109	22.5172		LdCL_12	446250	448109	25.6871
LdCL_12	451250	451717	374.13		LdCL_12	451250	451717	311.122		LdCL_12	451250	451717	363.385
LdCL_12	454695	455855	367.01		LdCL_12	454695	455855	285.712		LdCL_12	454695	455855	326.048
LdCL_12	459022	459489	32.3611		LdCL_12	459022	459489	26.1368		LdCL_12	459022	459489	35.7436
LdCL_12	462190	463509	396.484		LdCL_12	462190	463509	327.934		LdCL_12	462190	463509	387.312
LdCL_12	465963	467822	30.4118		LdCL_12	465963	467822	23.5005		LdCL_12	465963	467822	26.5382
LdCL_12	470963	471430	382.19		LdCL_12	470963	471430	309.803		LdCL_12	470963	471430	350.301
LdCL_12	474408	475568	341.565		LdCL_12	474408	475568	288.112		LdCL_12	474408	475568	336.161
LdCL_12	478735	479202	30.6068		LdCL_12	478735	479202	25.5021		LdCL_12	478735	479202	27.2457
LdCL_12	481903	483222	387.105		LdCL_12	481903	483222	312.787		LdCL_12	481903	483222	374.681
LdCL_12	485676	487535	27.9194		LdCL_12	485676	487535	24.4737		LdCL_12	485676	487535	25.0812
LdCL_12	490676	491143	383.432		LdCL_12	490676	491143	313.34		LdCL_12	490676	491143	340.641
LdCL_12	494121	495281	347.363		LdCL_12	494121	495281	296.856		LdCL_12	494121	495281	340.566
LdCL_12	498448	498915	35.4744		LdCL_12	498448	498915	23.7436		LdCL_12	498448	498915	27.406
LdCL_12	501616	502935	401.656		LdCL_12	501616	502935	332.623		LdCL_12	501616	502935	387.984
LdCL_12	505389	507128	16.9023		LdCL_12	505389	507128	14.8437		LdCL_12	505389	507128	14.4063
LdCL_12	510388	510855	401.752		LdCL_12	510388	510855	321.756		LdCL_12	510388	510855	375.846
LdCL_12	513833	514993	363.711		LdCL_12	513833	514993	287.294		LdCL_12	513833	514993	339.03
LdCL_12	518160	518627	25.4145		LdCL_12	518160	518627	24.406		LdCL_12	518160	518627	32.765
LdCL_12	521328	522647	397.105		LdCL_12	521328	522647	323.629		LdCL_12	521328	522647	378.905
LdCL_12	525101	526960	28.0618		LdCL_12	525101	526960	23.0554		LdCL_12	525101	526960	26.7108
LdCL_12	530101	530568	368.784		LdCL_12	530101	530568	321.579		LdCL_12	530101	530568	376.989
LdCL_12	533546	534706	360.055		LdCL_12	533546	534706	288.28		LdCL_12	533546	534706	337.809
LdCL_12	537873	538340	31.6603		LdCL_12	537873	538340	27.2051		LdCL_12	537873	538340	31.8333
LdCL_12	541041	542360	409.917		LdCL_12	541041	542360	326.183		LdCL_12	541041	542360	392.856
LdCL_12	544814	546673	29.8108		LdCL_12	544814	546673	20.6602		LdCL_12	544814	546673	27.0914
LdCL_12	549814	550281	379.618		LdCL_12	549814	550281	310.895		LdCL_12	549814	550281	352.915
LdCL_12	553259	554419	350.764		LdCL_12	553259	554419	292.599		LdCL_12	553259	554419	347.157
LdCL_12	557586	558053	33.0513		LdCL_12	557586	558053	29.4679		LdCL_12	557586	558053	31.5299
LdCL_12	560754	562073	390.416		LdCL_12	560754	562073	312.38		LdCL_12	560754	562073	372.352
LdCL_12	564527	566386	28.9688		LdCL_12	564527	566386	22.9855		LdCL_12	564527	566386	25.1392
LdCL_12	569527	569994	355.423		LdCL_12	569527	569994	299.412		LdCL_12	569527	569994	358.282
LdCL_12	572972	574132	350.767		LdCL_12	572972	574132	291.761		LdCL_12	572972	574132	333.526
LdCL_12	577299	577766	9.62821		LdCL_12	577299	577766	8.87393		LdCL_12	577299	577766	13.2244
LdCL_12	580933	581400	30.4295		LdCL_12	580933	581400	27.9017		LdCL_12	580933	581400	30.2479
LdCL_12	584099	585418	370.51		LdCL_12	584099	585418	295.72		LdCL_12	584099	585418	354.708
LdCL_12	587862	589922	318.462		LdCL_12	587862	589922	258.366		LdCL_12	587862	589922	295.815
LdCL_12	592398	593054	1.28615		LdCL_12	592398	593054	0.372907		LdCL_12	592398	593054	1.53881
LdCL_12	595556	596875	481.86		LdCL_12	595556	596875	408.383		LdCL_12	595556	596875	443.555
LdCL_12	599221	600078	413.154		LdCL_12	599221	600078	334.969		LdCL_12	599221	600078	376.859
LdCL_12	603220	604085	62.5092		LdCL_12	603220	604085	58.0716		LdCL_12	603220	604085	64.149
LdCL_12	603220	604085	62.5092		LdCL_12	603220	604085	58.0716		LdCL_12	603220	604085	64.149
LdCL_12	605171	607147	325.181		LdCL_12	605171	607147	261.44		LdCL_12	605171	607147	324.403
LdCL_12	609405	609890	198.354		LdCL_12	609405	609890	170.35		LdCL_12	609405	609890	186.412
LdCL_12	611996	613315	807.798		LdCL_12	611996	613315	665.465		LdCL_12	611996	613315	756.858
LdCL_12	615638	617611	365.604		LdCL_12	615638	617611	298.147		LdCL_12	615638	617611	349.79
LdCL_12	622471	627564	375.219		LdCL_12	622471	627564	311.008		LdCL_12	622471	627564	362.392
LdCL_12	628225	630051	372.597		LdCL_12	628225	630051	293.772		LdCL_12	628225	630051	329.429
LdCL_12	632733	636596	380.269		LdCL_12	632733	636596	311.954		LdCL_12	632733	636596	349.379
LdCL_12	650010	650306	328.879		LdCL_12	650010	650306	247.97		LdCL_12	650010	650306	314.323
LdCL_12	651088	652242	365.312		LdCL_12	651088	652242	288.816		LdCL_12	651088	652242	338.815
LdCL_12	656556	659042	367.598		LdCL_12	656556	659042	290.782		LdCL_12	656556	659042	355.985
LdCL_12	664191	667559	376.332		LdCL_12	664191	667559	304.322		LdCL_12	664191	667559	352.396
LdCL_12	669518	672361	355.712		LdCL_12	669518	672361	292.085		LdCL_12	669518	672361	361.161
LdCL_12	674346	676448	364.235		LdCL_12	674346	676448	300.239		LdCL_12	674346	676448	376.709
LdCL_12	677444	680077	360.964		LdCL_12	677444	680077	302.071		LdCL_12	677444	680077	354.475
LdCL_12	681781	686607	363.88		LdCL_12	681781	686607	303.934		LdCL_12	681781	686607	365.737
LdCL_12	688341	690029	380.029		LdCL_12	688341	690029	316.043		LdCL_12	688341	690029	352.397
LdCL_12	695442	698471	368.683		LdCL_12	695442	698471	294.825		LdCL_12	695442	698471	350.575
LdCL_12	700156	704388	368.751		LdCL_12	700156	704388	311.171		LdCL_12	700156	704388	370.083
LdCL_12	707528	708517	363.489		LdCL_12	707528	708517	308.331		LdCL_12	707528	708517	373.629
LdCL_12	709073	711673	374.627		LdCL_12	709073	711673	301.47		LdCL_12	709073	711673	372.058
LdCL_12	713661	717779	365.253		LdCL_12	713661	717779	305.121		LdCL_12	713661	717779	359.066
LdCL_12	719020	720339	374.529		LdCL_12	719020	720339	316.188		LdCL_12	719020	720339	369.789
LdCL_12	723288	724319	382.694		LdCL_12	723288	724319	319.784		LdCL_12	723288	724319	381.554
LdCL_12	725809	727728	360.282		LdCL_12	725809	727728	304.568		LdCL_12	725809	727728	351.613
LdCL_12	728775	729416	394.062		LdCL_12	728775	729416	315.819		LdCL_12	728775	729416	365.861
LdCL_12	729875	731743	383.155		LdCL_12	729875	731743	319.917		LdCL_12	729875	731743	361.83
LdCL_12	732805	733116	367.269		LdCL_12	732805	733116	305.417		LdCL_12	732805	733116	351.048
LdCL_12	733945	736557	386.413		LdCL_12	733945	736557	321.371		LdCL_12	733945	736557	371.424
LdCL_12	737232	740147	376.214		LdCL_12	737232	740147	305.751		LdCL_12	737232	740147	351.096
LdCL_12	741055	742917	384.398		LdCL_12	741055	742917	317.686		LdCL_12	741055	742917	370.074
LdCL_12	747879	749195	376.05		LdCL_12	747879	749195	299.989		LdCL_12	747879	749195	354.809
LdCL_12	749851	750813	382.961		LdCL_12	749851	750813	315.767		LdCL_12	749851	750813	369.383
LdCL_13	2858	4810	397.522		LdCL_13	2858	4810	313.316		LdCL_13	2858	4810	368.782
LdCL_13	6381	7556	376.263		LdCL_13	6381	7556	314.469		LdCL_13	6381	7556	368.451
LdCL_13	8174	8779	373.612		LdCL_13	8174	8779	333.653		LdCL_13	8174	8779	376.168
LdCL_13	9620	10504	380.814		LdCL_13	9620	10504	314.001		LdCL_13	9620	10504	362.69
LdCL_13	11258	12064	345.081		LdCL_13	11258	12064	282.725		LdCL_13	11258	12064	334.379
LdCL_13	12898	14568	331.43		LdCL_13	12898	14568	287.159		LdCL_13	12898	14568	327.239
LdCL_13	15151	15741	357.569		LdCL_13	15151	15741	321.288		LdCL_13	15151	15741	346.919
LdCL_13	16527	20819	372.787		LdCL_13	16527	20819	319.219		LdCL_13	16527	20819	369.839
LdCL_13	24318	25829	354.159		LdCL_13	24318	25829	306.761		LdCL_13	24318	25829	387.378
LdCL_13	29845	31155	333.351		LdCL_13	29845	31155	269.408		LdCL_13	29845	31155	306.253
LdCL_13	32237	33295	370.842		LdCL_13	32237	33295	303.408		LdCL_13	32237	33295	365.29
LdCL_13	34490	34849	370.864		LdCL_13	34490	34849	307.961		LdCL_13	34490	34849	366.578
LdCL_13	38901	41081	375.414		LdCL_13	38901	41081	331.427		LdCL_13	38901	41081	358.916
LdCL_13	42205	42765	398.501		LdCL_13	42205	42765	314.458		LdCL_13	42205	42765	346.046
LdCL_13	43603	45024	357.57		LdCL_13	43603	45024	294.407		LdCL_13	43603	45024	363.884
LdCL_13	47177	48685	361.508		LdCL_13	47177	48685	301.159		LdCL_13	47177	48685	337.172
LdCL_13	49690	51561	362.284		LdCL_13	49690	51561	297.075		LdCL_13	49690	51561	352.758
LdCL_13	52167	53432	382.668		LdCL_13	52167	53432	320.01		LdCL_13	52167	53432	377.103
LdCL_13	58400	59146	392.92		LdCL_13	58400	59146	283.365		LdCL_13	58400	59146	356.431
LdCL_13	62539	64782	370.454		LdCL_13	62539	64782	304.867		LdCL_13	62539	64782	356.081
LdCL_13	67417	69414	355.039		LdCL_13	67417	69414	284.683		LdCL_13	67417	69414	358.422
LdCL_13	71051	71686	375.363		LdCL_13	71051	71686	307.739		LdCL_13	71051	71686	361.203
LdCL_13	73344	74603	349.92		LdCL_13	73344	74603	285.635		LdCL_13	73344	74603	348.927
LdCL_13	76307	77230	354.503		LdCL_13	76307	77230	256.089		LdCL_13	76307	77230	355.052
LdCL_13	79732	81333	363.487		LdCL_13	79732	81333	302.063		LdCL_13	79732	81333	347.165
LdCL_13	81842	82624	337.345		LdCL_13	81842	82624	278.178		LdCL_13	81842	82624	335.959
LdCL_13	85550	90784	373.557		LdCL_13	85550	90784	314.995		LdCL_13	85550	90784	358.77
LdCL_13	92029	93384	435.895		LdCL_13	92029	93384	370.089		LdCL_13	92029	93384	406.086
LdCL_13	94347	95702	425.173		LdCL_13	94347	95702	353.322		LdCL_13	94347	95702	435.733
LdCL_13	96670	98025	668.139		LdCL_13	96670	98025	545.91		LdCL_13	96670	98025	640.712
LdCL_13	98987	100342	455.397		LdCL_13	98987	100342	376.258		LdCL_13	98987	100342	421.689
LdCL_13	101304	102659	635.146		LdCL_13	101304	102659	512.875		LdCL_13	101304	102659	619.597
LdCL_13	103365	109436	377.173		LdCL_13	103365	109436	312.92		LdCL_13	103365	109436	362.798
LdCL_13	110463	113759	381.743		LdCL_13	110463	113759	324.402		LdCL_13	110463	113759	372.14
LdCL_13	114438	116447	362.151		LdCL_13	114438	116447	297.069		LdCL_13	114438	116447	352.483
LdCL_13	117470	119278	361.21		LdCL_13	117470	119278	293.149		LdCL_13	117470	119278	336.563
LdCL_13	121369	124641	393.071		LdCL_13	121369	124641	329.255		LdCL_13	121369	124641	385.094
LdCL_13	126530	126895	381.421		LdCL_13	126530	126895	333.284		LdCL_13	126530	126895	355.811
LdCL_13	132655	134148	401.311		LdCL_13	132655	134148	342.413		LdCL_13	132655	134148	420.189
LdCL_13	135743	137221	364.41		LdCL_13	135743	137221	312.223		LdCL_13	135743	137221	375.751
LdCL_13	137941	140223	393.706		LdCL_13	137941	140223	326.359		LdCL_13	137941	140223	373.65
LdCL_13	141614	143152	382.395		LdCL_13	141614	143152	309.763		LdCL_13	141614	143152	360.084
LdCL_13	145008	151511	378.495		LdCL_13	145008	151511	319.112		LdCL_13	145008	151511	371.994
LdCL_13	152327	153076	379.803		LdCL_13	152327	153076	326.827		LdCL_13	152327	153076	375.439
LdCL_13	153983	154819	344.305		LdCL_13	153983	154819	283.045		LdCL_13	153983	154819	335.116
LdCL_13	157458	161165	371.529		LdCL_13	157458	161165	303.949		LdCL_13	157458	161165	348.39
LdCL_13	162008	162604	393.531		LdCL_13	162008	162604	306.494		LdCL_13	162008	162604	363.059
LdCL_13	163479	165482	361.06		LdCL_13	163479	165482	298.596		LdCL_13	163479	165482	349.824
LdCL_13	166632	167228	331.827		LdCL_13	166632	167228	259.724		LdCL_13	166632	167228	315.424
LdCL_13	168456	168881	350.472		LdCL_13	168456	168881	288.599		LdCL_13	168456	168881	360.413
LdCL_13	171514	177087	361.18		LdCL_13	171514	177087	310.14		LdCL_13	171514	177087	348.985
LdCL_13	178119	179096	368.774		LdCL_13	178119	179096	293.142		LdCL_13	178119	179096	370.971
LdCL_13	179910	180803	375.539		LdCL_13	179910	180803	306.159		LdCL_13	179910	180803	377.489
LdCL_13	181830	182654	389.104		LdCL_13	181830	182654	312.627		LdCL_13	181830	182654	376.402
LdCL_13	184830	186107	369.916		LdCL_13	184830	186107	311.268		LdCL_13	184830	186107	346.693
LdCL_13	187621	188529	370.578		LdCL_13	187621	188529	305.19		LdCL_13	187621	188529	362.744
LdCL_13	189008	193012	370.329		LdCL_13	189008	193012	315.57		LdCL_13	189008	193012	360.494
LdCL_13	194285	196108	363.475		LdCL_13	194285	196108	309.355		LdCL_13	194285	196108	351.673
LdCL_13	198036	200150	382.066		LdCL_13	198036	200150	320.606		LdCL_13	198036	200150	366.168
LdCL_13	202183	203457	361.725		LdCL_13	202183	203457	292.748		LdCL_13	202183	203457	329.983
LdCL_13	204296	206020	367.846		LdCL_13	204296	206020	292.868		LdCL_13	204296	206020	362.489
LdCL_13	208394	211267	358.74		LdCL_13	208394	211267	295.95		LdCL_13	208394	211267	337.633
LdCL_13	214280	218548	367.895		LdCL_13	214280	218548	295.874		LdCL_13	214280	218548	355.401
LdCL_13	219937	221265	352.992		LdCL_13	219937	221265	281.607		LdCL_13	219937	221265	322.505
LdCL_13	222148	223176	372.05		LdCL_13	222148	223176	299.034		LdCL_13	222148	223176	347.888
LdCL_13	224135	226678	372.586		LdCL_13	224135	226678	316.931		LdCL_13	224135	226678	354.027
LdCL_13	227777	230710	368.927		LdCL_13	227777	230710	302.903		LdCL_13	227777	230710	352.382
LdCL_13	232414	233070	374.591		LdCL_13	232414	233070	317.991		LdCL_13	232414	233070	354.723
LdCL_13	233988	240176	371.264		LdCL_13	233988	240176	305.398		LdCL_13	233988	240176	354.575
LdCL_13	241044	242699	354.754		LdCL_13	241044	242699	311.836		LdCL_13	241044	242699	355.586
LdCL_13	244547	246388	371.184		LdCL_13	244547	246388	303.254		LdCL_13	244547	246388	373.724
LdCL_13	247137	249224	357.195		LdCL_13	247137	249224	303.012		LdCL_13	247137	249224	355.657
LdCL_13	249973	250644	366.993		LdCL_13	249973	250644	299.254		LdCL_13	249973	250644	346.348
LdCL_13	253199	261148	369.064		LdCL_13	253199	261148	303.166		LdCL_13	253199	261148	359.07
LdCL_13	263799	264557	370.018		LdCL_13	263799	264557	282.934		LdCL_13	263799	264557	336.812
LdCL_13	265544	269251	370.976		LdCL_13	265544	269251	306.273		LdCL_13	265544	269251	372.068
LdCL_13	269940	273437	371.107		LdCL_13	269940	273437	307.648		LdCL_13	269940	273437	356.297
LdCL_13	275815	279072	292.592		LdCL_13	275815	279072	239.432		LdCL_13	275815	279072	285.582
LdCL_13	280365	281543	353.077		LdCL_13	280365	281543	291.654		LdCL_13	280365	281543	343.433
LdCL_13	282763	284349	357.933		LdCL_13	282763	284349	282.541		LdCL_13	282763	284349	340.967
LdCL_13	288427	290508	352.242		LdCL_13	288427	290508	295.588		LdCL_13	288427	290508	340.834
LdCL_13	291402	292436	350.851		LdCL_13	291402	292436	305.557		LdCL_13	291402	292436	343.969
LdCL_13	293182	295077	372.711		LdCL_13	293182	295077	313.492		LdCL_13	293182	295077	356.477
LdCL_13	296344	298809	356.049		LdCL_13	296344	298809	309.597		LdCL_13	296344	298809	352.439
LdCL_13	300581	305149	367.264		LdCL_13	300581	305149	288.652		LdCL_13	300581	305149	356.414
LdCL_13	305879	306706	366.994		LdCL_13	305879	306706	298.605		LdCL_13	305879	306706	363.133
LdCL_13	307479	309656	358.084		LdCL_13	307479	309656	307.036		LdCL_13	307479	309656	360.249
LdCL_13	310479	311930	355.471		LdCL_13	310479	311930	270.112		LdCL_13	310479	311930	354.711
LdCL_13	312773	314470	364.68		LdCL_13	312773	314470	296.66		LdCL_13	312773	314470	343.434
LdCL_13	315801	317732	357.79		LdCL_13	315801	317732	302.876		LdCL_13	315801	317732	351.33
LdCL_13	318656	324328	342.681		LdCL_13	318656	324328	293.357		LdCL_13	318656	324328	336.548
LdCL_13	324535	326007	382.733		LdCL_13	324535	326007	299.265		LdCL_13	324535	326007	361.572
LdCL_13	326833	328221	355.331		LdCL_13	326833	328221	300.663		LdCL_13	326833	328221	355.495
LdCL_13	329083	330066	368.109		LdCL_13	329083	330066	294.354		LdCL_13	329083	330066	363.855
LdCL_13	331185	335105	367.404		LdCL_13	331185	335105	307.251		LdCL_13	331185	335105	355.669
LdCL_13	336095	337195	356.806		LdCL_13	336095	337195	291.968		LdCL_13	336095	337195	332.559
LdCL_13	338099	343324	379.214		LdCL_13	338099	343324	308.249		LdCL_13	338099	343324	369.533
LdCL_13	345878	346597	364.304		LdCL_13	345878	346597	291.864		LdCL_13	345878	346597	341.818
LdCL_13	348556	349482	378.057		LdCL_13	348556	349482	313.088		LdCL_13	348556	349482	382.219
LdCL_13	352343	358012	378.1		LdCL_13	352343	358012	309.996		LdCL_13	352343	358012	359.598
LdCL_13	360039	364364	373.193		LdCL_13	360039	364364	307.086		LdCL_13	360039	364364	366.93
LdCL_13	368733	370049	360.201		LdCL_13	368733	370049	311.263		LdCL_13	368733	370049	368.084
LdCL_13	372208	375435	369.338		LdCL_13	372208	375435	303.682		LdCL_13	372208	375435	369.109
LdCL_13	377058	378605	357.998		LdCL_13	377058	378605	292.317		LdCL_13	377058	378605	343.025
LdCL_13	379784	380053	350.9		LdCL_13	379784	380053	272.644		LdCL_13	379784	380053	321.089
LdCL_13	381212	382990	342.41		LdCL_13	381212	382990	280.821		LdCL_13	381212	382990	324.196
LdCL_13	384170	385381	353.217		LdCL_13	384170	385381	293.706		LdCL_13	384170	385381	350.219
LdCL_13	386598	387560	345.859		LdCL_13	386598	387560	289.542		LdCL_13	386598	387560	345.812
LdCL_13	388305	388913	348.979		LdCL_13	388305	388913	272.32		LdCL_13	388305	388913	325.417
LdCL_13	389658	391286	356.225		LdCL_13	389658	391286	293.079		LdCL_13	389658	391286	355.691
LdCL_13	392753	393109	367.457		LdCL_13	392753	393109	321.888		LdCL_13	392753	393109	364.779
LdCL_13	395963	398095	374.025		LdCL_13	395963	398095	307.986		LdCL_13	395963	398095	357.341
LdCL_13	400292	400849	347.867		LdCL_13	400292	400849	303.364		LdCL_13	400292	400849	357.371
LdCL_13	405834	407339	355.272		LdCL_13	405834	407339	295.077		LdCL_13	405834	407339	351.358
LdCL_13	408884	409705	359.515		LdCL_13	408884	409705	312.13		LdCL_13	408884	409705	348.247
LdCL_13	411547	412368	350.293		LdCL_13	411547	412368	295.429		LdCL_13	411547	412368	338.386
LdCL_13	413964	415613	359.021		LdCL_13	413964	415613	292.568		LdCL_13	413964	415613	360.06
LdCL_13	414888	414965	377.885		LdCL_13	414888	414965	319.154		LdCL_13	414888	414965	402.821
LdCL_13	416715	417167	355.097		LdCL_13	416715	417167	319.291		LdCL_13	416715	417167	359.726
LdCL_13	419458	420036	356.19		LdCL_13	419458	420036	298.401		LdCL_13	419458	420036	329.903
LdCL_13	422832	423278	335.447		LdCL_13	422832	423278	278.188		LdCL_13	422832	423278	306.32
LdCL_13	425010	427451	365.57		LdCL_13	425010	427451	294.903		LdCL_13	425010	427451	348.739
LdCL_13	430294	431277	354.501		LdCL_13	430294	431277	297.288		LdCL_13	430294	431277	353.509
LdCL_13	432631	435417	362.083		LdCL_13	432631	435417	278.052		LdCL_13	432631	435417	353.956
LdCL_13	437102	437692	322.643		LdCL_13	437102	437692	248.277		LdCL_13	437102	437692	320.081
LdCL_13	440881	442143	360.413		LdCL_13	440881	442143	310.815		LdCL_13	440881	442143	385.29
LdCL_13	445987	447384	353.262		LdCL_13	445987	447384	287.355		LdCL_13	445987	447384	362.343
LdCL_13	449367	450839	355.501		LdCL_13	449367	450839	300.635		LdCL_13	449367	450839	365.128
LdCL_13	451984	456153	366.083		LdCL_13	451984	456153	304.404		LdCL_13	451984	456153	355.863
LdCL_13	457708	461142	363.697		LdCL_13	457708	461142	295.53		LdCL_13	457708	461142	354.356
LdCL_13	462740	465253	356.481		LdCL_13	462740	465253	302.136		LdCL_13	462740	465253	356.686
LdCL_13	467525	469618	385.635		LdCL_13	467525	469618	296.549		LdCL_13	467525	469618	375.457
LdCL_13	470619	472388	410.91		LdCL_13	470619	472388	329.724		LdCL_13	470619	472388	384.377
LdCL_13	473586	474800	327.024		LdCL_13	473586	474800	286.185		LdCL_13	473586	474800	360.715
LdCL_13	475262	477238	349.832		LdCL_13	475262	477238	284.833		LdCL_13	475262	477238	345.732
LdCL_13	481379	481885	363.578		LdCL_13	481379	481885	290.14		LdCL_13	481379	481885	355.487
LdCL_13	482682	485681	368.635		LdCL_13	482682	485681	296.38		LdCL_13	482682	485681	352.978
LdCL_13	490818	491558	355.555		LdCL_13	490818	491558	290.406		LdCL_13	490818	491558	337.904
LdCL_13	492793	493017	345.729		LdCL_13	492793	493017	298.258		LdCL_13	492793	493017	353.964
LdCL_13	494558	496435	362.839		LdCL_13	494558	496435	292.733		LdCL_13	494558	496435	360.661
LdCL_13	497021	500887	368.049		LdCL_13	497021	500887	302.871		LdCL_13	497021	500887	364.326
LdCL_13	502746	503078	337.964		LdCL_13	502746	503078	274.571		LdCL_13	502746	503078	320.91
LdCL_13	504677	505381	364.555		LdCL_13	504677	505381	304.332		LdCL_13	504677	505381	361.237
LdCL_13	506365	523290	355.608		LdCL_13	506365	523290	291.6		LdCL_13	506365	523290	350.817
LdCL_13	526814	527290	339.56		LdCL_13	526814	527290	251.252		LdCL_13	526814	527290	340.862
LdCL_13	528152	530470	356.361		LdCL_13	528152	530470	298.043		LdCL_13	528152	530470	363.953
LdCL_13	531895	535068	349.843		LdCL_13	531895	535068	299.797		LdCL_13	531895	535068	347.501
LdCL_13	540726	542027	346.801		LdCL_13	540726	542027	305.85		LdCL_13	540726	542027	361.386
LdCL_13	544479	544880	388.896		LdCL_13	544479	544880	315.433		LdCL_13	544479	544880	383.331
LdCL_13	545978	548815	356.379		LdCL_13	545978	548815	294.149		LdCL_13	545978	548815	354.779
LdCL_13	551795	555088	371.818		LdCL_13	551795	555088	318.666		LdCL_13	551795	555088	378.553
LdCL_13	557001	558464	357.424		LdCL_13	557001	558464	290.247		LdCL_13	557001	558464	352.48
LdCL_13	560310	563864	364.242		LdCL_13	560310	563864	290.128		LdCL_13	560310	563864	355.633
LdCL_13	565134	566231	379.986		LdCL_13	565134	566231	287.153		LdCL_13	565134	566231	357.628
LdCL_13	569280	571043	346.044		LdCL_13	569280	571043	299.115		LdCL_13	569280	571043	355.222
LdCL_13	579275	579691	351.933		LdCL_13	579275	579691	296.096		LdCL_13	579275	579691	340.933
LdCL_13	582294	584546	372.212		LdCL_13	582294	584546	303.9		LdCL_13	582294	584546	362.288
LdCL_13	585995	589609	367.767		LdCL_13	585995	589609	300.395		LdCL_13	585995	589609	368.057
LdCL_13	593265	595451	367.955		LdCL_13	593265	595451	289.599		LdCL_13	593265	595451	354.954
LdCL_13	597398	599107	374.547		LdCL_13	597398	599107	294.144		LdCL_13	597398	599107	354.67
LdCL_13	601260	605999	364.516		LdCL_13	601260	605999	284.394		LdCL_13	601260	605999	358.742
LdCL_13	607446	609167	363.813		LdCL_13	607446	609167	292.492		LdCL_13	607446	609167	358.143
LdCL_13	610870	624867	375.23		LdCL_13	610870	624867	304.522		LdCL_13	610870	624867	367.884
LdCL_13	625970	627586	370.243		LdCL_13	625970	627586	296.852		LdCL_13	625970	627586	365.353
LdCL_13	628083	628403	372.648		LdCL_13	628083	628403	313.626		LdCL_13	628083	628403	379.757
LdCL_13	629140	629958	373.713		LdCL_13	629140	629958	308.606		LdCL_13	629140	629958	371.211
LdCL_13	631799	633622	380.936		LdCL_13	631799	633622	304.987		LdCL_13	631799	633622	380.215
[truncated: 7,774 more rows]

## Sheet: Figure 5B
		Growth							Viability
	Time in hours	0	24	48	72	96		Time in hours	0	24	48	72	96
	Cell density, 10^6 cells/ml	2.6	9.88	38.1	54.5	55.9		% Viability	98.7	95.8	95.4	98	98.1

## Sheet: Figure 6B
					Ear thickness in mm
				Hours post-inoculation	Hamster 1	Hamster 2	Hamster 3	Hamster 4
		Naïve GLP-LST		0	0.34	0.26
				24	0.33	0.33
				48	0.34	0.32
		LmCen-/- GLP-LST		0	0.31	0.25	0.3	0.3
				24	0.37	0.3	0.4	0.39
				48	0.46	0.3	0.46	0.41
		LmWT GLP-LST		0	0.3	0.3
				24	0.36	0.4
				48	0.53	0.47

## Sheet: FigureS1- D
	Naive-excipient			Naive-LST					Vaccinated-excipient			Vaccinated-LST					Leishmanized-excipient			Leishmanized-LST
24hr	0.15	0.17	0.15	0.17	0.2	0.19	0.18	0.18	0.18	0.19	0.2	0.27	0.22	0.26	0.28	0.39	0.2	0.22	0.19	0.32	0.29	0.34	0.25	0.32
48hr	0.17	0.19	0.18	0.18	0.19	0.18	0.2	0.19	0.17	0.19	0.21	0.36	0.26	0.32	0.32	0.43	0.21	0.18	0.19	0.36	0.35	0.45	0.3	0.36

## Sheet: Figure S4A
		Days post-infection	Parasite burden																% metacyclics
		D9	17100	1200	7200	10500	11400	10800	5400	12000	15900	43200							1.8	0	0	0	0	0	0	0	0	1.4
		D11	13200	21300	17100	19800	80400	30600	6600	21600	8100	9900	11100	11100					0	9.9	3.5	1.5	31.3	11.8	0	23.6	3.7	9.1	2.7	16.2
		D13	2400	5100	25800	36000	28800	47400	21600	20400	33600	51000							12.5	23.5	16.3	50	29.2	40.5	13.9	32.4	28.6	23.5
		D14	33600	40200	79200	72000	10800	19500	31800	23700	49800	46800							46.4	41.8	54.5	66.7	8.3	53.8	45.3	49.4	61.4	53.8
		D16	43800	36000	0	25800	39000	45000	43800	196800	100800	0	88800	133200	54000	37800	103200	55200	72.6	41.7		7	30.8	46.7	54.8	92.7	61.9		43.2	76.6	77.8	39.7	76.7	70.7
		D16-ABS	20400	26100	16800	3900	30000	22800	46800	22200	0	19800	31800	60600	45000	47400	6300	25200	16.2	10.3	28.6	30.8	80	57.9	23.1	8.1		21.2	60.4	79.2	49.3	68.4	9.5	23.8

[truncated: 4 more sheets: Figure S4B, Figure S4C, Figure S4D, Reagent List]
